# Supplementary material for: [(Z)-O-Ethyl-N-(p-tol­yl)thio­carbamato-κS](triphenyl­phosphine)-κP]gold(I)
Source: Acta Crystallogr Sect E Struct Rep Online. 2009 Nov 14;65(Pt 12):m1587. doi: 10.1107/S1600536809047618 (PMC2972054; doi:10.1107/S1600536809047618)
Supplement: Supplementary file 2 [file e-65-m1587-Isup2.hkl]

#
# h,k,l, Fc-squared, Fo-squared, sigma(Fo-squared) and status flag
#
data_I
_shelx_title '  Template texray.inf'
_shelx_refln_list_code          4
_shelx_F_calc_maximum      260.94
_exptl_crystal_F_000       640.00
_reflns_d_resolution_high  0.7696
 
loop_
 _symmetry_equiv_pos_as_xyz
 'x, y, z'
 '-x, -y, -z'
 
_cell_length_a     8.6676
_cell_length_b    12.1397
_cell_length_c    13.2378
_cell_angle_alpha  65.482
_cell_angle_beta   89.765
_cell_angle_gamma  80.635
 
_shelx_F_squared_multiplier     1.000
 
loop_
 _refln_index_h
 _refln_index_k
 _refln_index_l
 _refln_F_squared_calc
 _refln_F_squared_meas
 _refln_F_squared_sigma
 _refln_observed_status
   1   0   0     7837.26     7848.65    245.50 o
   2   0   0     4935.35     5068.84    161.40 o
   3   0   0    16864.26    17479.84    545.74 o
   4   0   0     6285.57     6334.38    204.61 o
   5   0   0     2573.67     2620.95     92.12 o
   6   0   0     1399.08     1340.76     54.18 o
   7   0   0     6710.02     7062.62    232.43 o
   8   0   0     1611.86     1668.51     38.43 o
   9   0   0        9.17       15.41      6.93 o
  10   0   0      283.95      313.06     15.00 o
  11   0   0      728.12      843.04     25.55 o
 -10   1   0      645.60      644.95     24.15 o
  -9   1   0       54.37       58.24     11.14 o
  -8   1   0      230.58      216.77     17.28 o
  -7   1   0     2126.35     2032.35     44.01 o
  -6   1   0     2856.55     2861.39     58.33 o
  -5   1   0     1224.16     1236.75     24.78 o
  -4   1   0     3834.76     3644.05    121.82 o
  -3   1   0     5201.73     5253.75     84.69 o
  -2   1   0      365.50      365.07      8.63 o
  -1   1   0      299.51      338.53      7.07 o
   0   1   0    18268.69    13072.16    426.69 o
   1   1   0    18824.08    15585.96   2090.88 o
   2   1   0     9718.91    10474.12    327.50 o
   3   1   0      640.66      633.85     25.68 o
   4   1   0     5139.25     5192.69    168.81 o
   5   1   0     6271.01     6818.02    220.73 o
   6   1   0      415.56      411.99     25.00 o
   7   1   0     5114.35     5337.13    178.93 o
   8   1   0     5407.23     5717.33    192.17 o
   9   1   0      597.82      589.23     34.95 o
  10   1   0       41.73       50.71      8.82 o
  11   1   0      278.11      326.13     23.87 o
 -10   2   0     1284.46     1248.92     55.65 o
  -9   2   0      334.62      335.31     15.27 o
  -8   2   0       25.24       29.42      7.18 o
  -7   2   0     1471.93     1382.71     32.76 o
  -6   2   0     3718.37     3575.31     71.25 o
  -5   2   0     1253.71     1223.72     28.68 o
  -4   2   0     6341.78     6382.81    119.10 o
  -3   2   0    25781.76    26222.20    469.40 o
  -2   2   0    14972.29    15127.95    364.94 o
  -1   2   0      610.63      634.30     53.30 o
   0   2   0     2013.88     2233.73     42.92 o
   1   2   0    14249.78    14836.82    278.47 o
   2   2   0    12370.27    13201.43    304.34 o
   3   2   0       12.08       26.92      5.82 o
   4   2   0     8378.57     8788.33    278.75 o
   5   2   0     3863.78     3922.80    131.20 o
   6   2   0      667.92      684.69     33.14 o
   7   2   0      617.73      607.77     32.74 o
   8   2   0     4049.20     4505.74    154.79 o
   9   2   0     2394.64     2464.63     93.03 o
  10   2   0        5.38       -9.73     11.76 o
  11   2   0      194.95      239.88     14.23 o
 -10   3   0     1092.28     1108.38     51.18 o
  -9   3   0      792.33      870.41     43.77 o
  -8   3   0      335.74      296.22     24.83 o
  -7   3   0     1895.43     1909.96     74.31 o
  -6   3   0      356.11      360.06     30.54 o
  -5   3   0     2092.66     2002.09     74.42 o
  -4   3   0      450.43      417.02     22.73 o
  -3   3   0    17359.03    17886.40    559.37 o
  -2   3   0    19649.92    20217.18    474.25 o
  -1   3   0     1241.30     1303.46     27.14 o
   0   3   0      576.58      578.61     24.56 o
   1   3   0     2848.88     3124.63     60.23 o
   2   3   0    23787.15    25460.55    542.67 o
   3   3   0      511.44      520.93     16.66 o
   4   3   0     6552.59     6749.16    159.88 o
   5   3   0     6110.96     6003.18    174.44 o
   6   3   0     1269.57     1268.70     36.83 o
   7   3   0      135.77      142.35     11.06 o
   8   3   0      446.14      478.72     20.33 o
   9   3   0     2679.79     3012.80    110.05 o
  10   3   0      663.81      629.83     37.27 o
  11   3   0       80.45       90.54     17.64 o
 -10   4   0      243.89      242.84     23.70 o
  -9   4   0     1628.84     1664.30     69.16 o
  -8   4   0      507.14      510.56     32.18 o
  -7   4   0      972.25      896.82     42.47 o
  -6   4   0     4462.12     4359.67    148.79 o
  -5   4   0     1877.19     1848.94     69.79 o
  -4   4   0      227.93      226.10     16.80 o
  -3   4   0     6130.60     6541.79    152.10 o
  -2   4   0    15202.86    14817.45    333.90 o
  -1   4   0     9149.41     9744.60    184.04 o
   0   4   0      734.86      787.62     23.81 o
   1   4   0     3728.72     3878.44     74.47 o
   2   4   0     6879.08     7474.85    146.01 o
   3   4   0     9707.40    10491.94    197.81 o
   4   4   0     1986.17     2085.27     54.04 o
   5   4   0     9403.55     9583.35    225.91 o
   6   4   0     4764.10     4975.85    121.87 o
   7   4   0       60.05       56.55      8.66 o
   8   4   0       48.06       65.66      9.85 o
   9   4   0     2003.96     2195.33     84.26 o
  10   4   0     1822.71     2027.14     80.14 o
  11   4   0       77.98       79.74     17.53 o
  -9   5   0      838.17      841.39     43.21 o
  -8   5   0      569.18      531.77     32.52 o
  -7   5   0       21.92       22.56     13.35 o
  -6   5   0     3187.50     3164.19    112.71 o
  -5   5   0     3386.18     3476.03    120.91 o
  -4   5   0      999.94     1023.72     43.43 o
  -3   5   0      250.40      269.47     17.19 o
  -2   5   0     7545.81     7613.82    185.24 o
  -1   5   0    15450.38    16129.98    303.25 o
   0   5   0      562.17      570.32     14.30 o
   1   5   0     6728.74     7288.97    138.34 o
   2   5   0     1137.67     1001.99     33.87 o
   3   5   0     3381.57     3523.74     68.69 o
   4   5   0       25.84       30.32      7.27 o
   5   5   0     2426.42     2458.57     66.99 o
   6   5   0     8847.55     8944.25    212.55 o
   7   5   0      758.40      773.57     27.47 o
   8   5   0      177.94      190.01     13.75 o
   9   5   0      874.52      965.42     45.86 o
  10   5   0      708.10      822.85     42.47 o
  11   5   0      259.90      308.04     26.24 o
  -9   6   0      374.05      393.67     29.80 o
  -8   6   0      728.63      706.91     38.57 o
  -7   6   0      297.05      299.84     25.00 o
  -6   6   0     1258.75     1190.50     52.03 o
  -5   6   0     6135.63     6311.71    208.74 o
  -4   6   0     2165.41     2136.57     77.93 o
  -3   6   0      443.82      491.95     26.07 o
  -2   6   0     3669.28     3848.06     77.06 o
  -1   6   0    11535.66    11836.14    224.07 o
   0   6   0     8544.49     8962.02    170.33 o
   1   6   0        8.00       11.46      3.38 o
   2   6   0    10359.62    10656.46    228.98 o
   3   6   0     2963.94     3068.86     62.97 o
   4   6   0      321.64      303.85     16.02 o
   5   6   0      277.55      268.10      9.64 o
   6   6   0     4990.61     4684.37    266.59 o
   7   6   0     3716.67     3786.47     96.20 o
   8   6   0      371.25      337.03     18.66 o
   9   6   0      685.17      773.78     29.26 o
  10   6   0      392.19      403.00     28.62 o
  -8   7   0      702.20      728.06     39.70 o
  -7   7   0      410.37      425.96     29.12 o
  -6   7   0      143.68      144.55     17.47 o
  -5   7   0     4583.39     4561.90    155.29 o
  -4   7   0     5861.84     6102.74    201.33 o
  -3   7   0       78.93       90.71     12.05 o
  -2   7   0      910.34      939.78     23.70 o
  -1   7   0     4409.01     4480.62     88.73 o
   0   7   0     5542.04     5820.94    112.98 o
   1   7   0     1645.09     1729.81     36.74 o
   2   7   0     8491.21     8729.29    166.73 o
   3   7   0     6734.92     6520.37    155.75 o
   4   7   0     1006.05     1039.03     31.33 o
   5   7   0      164.70      143.98     10.46 o
   6   7   0     1999.62     2018.75     67.04 o
   7   7   0     3916.33     4007.48    101.71 o
   8   7   0     1230.30     1230.51     38.95 o
   9   7   0      142.39      165.44     13.74 o
  10   7   0      379.52      454.80     30.48 o
  -8   8   0      524.43      538.55     33.88 o
  -7   8   0      613.55      631.30     36.93 o
  -6   8   0      196.57      185.95     19.57 o
  -5   8   0      402.95      351.93     25.96 o
  -4   8   0     7482.15     7876.30    256.75 o
  -3   8   0     3822.56     4011.36    136.07 o
  -2   8   0       16.85       20.94      6.32 o
  -1   8   0     1694.90     1682.32     37.56 o
   0   8   0     2799.37     2899.16     59.58 o
   1   8   0     3547.03     3489.45     70.72 o
   2   8   0      425.52      435.47     16.77 o
   3   8   0     8850.96     8630.84    204.72 o
   4   8   0     5657.31     5640.69    137.04 o
   5   8   0      229.66      239.60     13.80 o
   6   8   0      572.45      556.37     22.12 o
   7   8   0     2859.27     2742.48     73.06 o
   8   8   0     1916.96     2001.39     57.05 o
   9   8   0       84.23       93.66     16.60 o
  10   8   0      604.63      688.36     38.46 o
  -7   9   0      797.78      926.22     47.17 o
  -6   9   0      157.51      184.53     20.36 o
  -5   9   0       13.43       16.06     11.03 o
  -4   9   0     1140.52     1225.39     52.42 o
  -3   9   0     5586.41     5754.38    190.58 o
  -2   9   0     1534.13     1595.03     44.93 o
  -1   9   0      365.72      423.71     17.40 o
   0   9   0     3669.35     3759.91     93.85 o
   1   9   0     1439.30     1334.41     38.37 o
   2   9   0      150.20      137.80     10.00 o
   3   9   0     1794.47     1698.38     46.99 o
   4   9   0     7825.05     7616.36    182.78 o
   5   9   0     1691.33     1574.98     45.42 o
   6   9   0       10.07        7.25      7.49 o
   7   9   0      571.50      585.81     24.25 o
   8   9   0     1152.90     1147.51     39.56 o
   9   9   0      478.53      511.22     42.30 o
  -6  10   0      591.77      614.62     35.68 o
  -5  10   0        1.46       11.93     12.22 o
  -4  10   0      231.39      228.36     20.59 o
  -3  10   0     2043.20     2065.82     78.33 o
  -2  10   0     1448.82     1440.12     57.23 o
  -1  10   0       41.82       65.72     11.20 o
   0  10   0     2288.31     2421.57     64.22 o
   1  10   0     1238.86     1262.59     37.63 o
   2  10   0      668.67      659.60     23.63 o
   3  10   0       15.55       22.43      7.30 o
   4  10   0     2624.20     2471.21     65.74 o
   5  10   0     4891.20     4684.99    116.87 o
   6  10   0      288.29      282.41     16.47 o
   7  10   0      211.07      201.28     14.10 o
   8  10   0      476.89      470.78     21.82 o
   9  10   0      333.67      331.68     30.82 o
  -5  11   0      199.55      218.35     20.81 o
  -4  11   0      159.27      173.96     19.40 o
  -3  11   0      752.48      762.67     37.83 o
  -2  11   0     1077.37     1062.40     46.54 o
  -1  11   0       60.51       73.02      9.74 o
   0  11   0     1330.13     1345.35     40.56 o
   1  11   0     2913.35     2826.20     73.97 o
   2  11   0      943.55      899.33     30.01 o
   3  11   0       28.70       19.95      7.57 o
   4  11   0      562.62      538.54     22.14 o
   5  11   0     3077.87     2890.65     76.23 o
   6  11   0      743.33      712.19     26.51 o
   7  11   0       67.05       62.23     10.19 o
   8  11   0      692.54      652.34     42.92 o
  -4  12   0        0.13       21.72     12.84 o
  -3  12   0      359.02      347.69     25.39 o
  -2  12   0      465.43      502.47     29.63 o
  -1  12   0     1162.92     1252.76     41.00 o
   0  12   0       36.04       42.89      9.03 o
   1  12   0     2471.35     2477.42     66.89 o
   2  12   0     2315.82     2183.94     60.11 o
   3  12   0       80.88       66.21      9.51 o
   4  12   0      158.60      143.62     12.31 o
   5  12   0      525.66      531.06     22.63 o
   6  12   0     1121.14     1015.93     34.25 o
   7  12   0      183.06      197.26     25.51 o
  -2  13   0      564.01      589.06     32.97 o
  -1  13   0      673.36      700.98     26.73 o
   0  13   0       71.55       88.01     11.30 o
   1  13   0      596.21      609.58     25.10 o
   2  13   0     2577.36     2610.67     70.64 o
   3  13   0      868.34      841.68     30.76 o
   4  13   0       97.45       87.20     10.65 o
   5  13   0      325.49      309.63     30.14 o
   6  13   0      506.30      495.01     38.74 o
   0  14   0       47.98       53.21     10.26 o
   1  14   0       76.61       73.53     11.28 o
   2  14   0      719.13      741.82     28.57 o
   3  14   0     1358.88     1323.50     41.85 o
   4  14   0      157.84      154.33     23.64 o
  -5 -13   1        2.15       -0.44      7.85 o
  -4 -13   1     1526.83     1375.39     43.20 o
  -3 -13   1     1715.17     1724.59     51.01 o
  -2 -13   1      198.63      196.10     14.79 o
  -1 -13   1      449.67      502.57     77.82 o
   0 -13   1      944.65      971.06     33.55 o
   1 -13   1      476.99      490.14     30.82 o
   2 -13   1       17.70       20.08     13.18 o
  -7 -12   1      796.39      770.87     48.07 o
  -6 -12   1      314.43      296.50     17.45 o
  -5 -12   1      295.91      255.72     28.93 o
  -4 -12   1      282.80      269.04     16.40 o
  -3 -12   1     1967.88     1896.93     99.08 o
  -2 -12   1     1443.90     1362.19     41.99 o
  -1 -12   1       10.23       15.69      8.86 o
   0 -12   1     1412.60     1455.17     44.25 o
   1 -12   1      501.14      515.25     29.58 o
   2 -12   1      264.85      279.26     23.02 o
   3 -12   1      140.29      140.14     18.21 o
  -8 -11   1        1.93        0.16      8.48 o
  -7 -11   1     1218.39     1155.95     37.66 o
  -6 -11   1     1715.25     1589.57     47.46 o
  -5 -11   1      309.53      244.98     15.52 o
  -4 -11   1        7.23       11.61      7.96 o
  -3 -11   1     1130.44     1069.26     34.60 o
  -2 -11   1     1881.88     1833.56     52.06 o
  -1 -11   1      657.86      633.75     24.59 o
   0 -11   1      791.33      826.38     29.02 o
   1 -11   1     1181.90     1246.32     38.93 o
   2 -11   1     1304.43     1392.05     57.40 o
   3 -11   1       31.14       41.79     13.18 o
   4 -11   1      784.83      783.37     40.15 o
   5 -11   1     1602.48     1686.86     70.13 o
  -9 -10   1      314.41      332.40     21.32 o
  -8 -10   1       74.53       79.51     11.36 o
  -7 -10   1      444.05      422.31     20.46 o
  -6 -10   1     3026.65     2859.00     91.42 o
  -5 -10   1     1835.97     1647.05     47.73 o
  -4 -10   1       27.59       40.25      8.53 o
  -3 -10   1      820.45      758.97     40.44 o
  -2 -10   1     1632.44     1629.66     46.58 o
  -1 -10   1      626.46      639.65     23.78 o
   0 -10   1      318.43      314.66     16.45 o
   1 -10   1     2117.20     2164.71     59.10 o
   2 -10   1     2595.38     2651.88     95.52 o
   3 -10   1      153.07      162.76     17.42 o
   4 -10   1       18.81       30.65     12.16 o
   5 -10   1      841.77      833.25     41.74 o
   6 -10   1      831.54      937.20     47.62 o
  -9  -9   1      709.19      716.72     28.54 o
  -8  -9   1      373.49      342.82     18.78 o
  -7  -9   1        2.11        3.61      7.91 o
  -6  -9   1     1117.15     1059.66     36.48 o
  -5  -9   1     4454.21     4154.76    104.48 o
  -4  -9   1      823.34      792.75     27.36 o
  -3  -9   1      204.73      199.58     27.94 o
  -2  -9   1     2286.94     2201.89     58.98 o
  -1  -9   1     2185.57     2264.98     60.23 o
   0  -9   1      497.28      504.44     21.26 o
   1  -9   1     2651.82     2761.98     71.89 o
   2  -9   1     9381.32     9378.06    301.31 o
   3  -9   1     1463.61     1389.85     57.23 o
   4  -9   1        5.69       15.78     11.25 o
   5  -9   1      525.82      546.87     32.97 o
   6  -9   1      956.88      965.92     46.88 o
   7  -9   1      432.76      471.60     32.52 o
 -10  -8   1      450.80      464.81     30.76 o
  -9  -8   1     1650.90     1698.64     50.86 o
  -8  -8   1      884.56      833.23     30.19 o
  -7  -8   1       15.73       21.70      8.67 o
  -6  -8   1      354.87      327.57     22.76 o
  -5  -8   1     2812.39     2675.36     70.34 o
  -4  -8   1     1692.16     1601.47     45.40 o
  -3  -8   1      358.18      345.06     15.92 o
  -2  -8   1      933.86      940.55     45.84 o
  -1  -8   1     3041.04     3144.89     79.49 o
   0  -8   1     1039.38      979.01     74.68 o
   1  -8   1      136.96      139.34     10.38 o
   2  -8   1     3923.15     4006.55    135.33 o
   3  -8   1     4270.42     4466.04    151.00 o
   4  -8   1      401.90      423.81     27.48 o
   5  -8   1       68.78       80.31     14.25 o
   6  -8   1      713.51      773.93     40.66 o
   7  -8   1      531.05      575.31     35.29 o
 -10  -7   1        8.88       27.54     13.52 o
  -9  -7   1     1377.00     1429.04     44.55 o
  -8  -7   1     2152.64     2181.42     60.91 o
  -7  -7   1     1691.62     1659.15     48.21 o
  -6  -7   1       54.87       66.96     19.45 o
  -5  -7   1     2477.57     2300.99    143.11 o
  -4  -7   1     7133.01     6572.11    379.19 o
  -3  -7   1      331.22      316.07     15.98 o
  -2  -7   1     5195.16     5354.23    129.17 o
  -1  -7   1    10320.70    10484.53    245.69 o
   0  -7   1     2404.52     2436.87     97.36 o
   1  -7   1      103.41      111.42      8.74 o
   2  -7   1     1376.19     1278.49     49.88 o
   3  -7   1     4672.18     4978.98    165.53 o
   4  -7   1     2591.98     2464.18     89.52 o
   5  -7   1        3.93        2.04     10.91 o
   6  -7   1      918.11      891.78     43.43 o
   7  -7   1      671.44      643.23     36.76 o
   8  -7   1      113.91      126.51     19.40 o
 -10  -6   1      173.77      186.79     20.81 o
  -9  -6   1      424.01      437.21     29.41 o
  -8  -6   1     2991.64     2956.20     78.27 o
  -7  -6   1     2422.04     2325.51     63.13 o
  -6  -6   1      204.64      206.10     36.70 o
  -5  -6   1     1431.47     1451.99     41.47 o
  -4  -6   1     2175.20     2152.46     56.57 o
  -3  -6   1     3877.00     3920.42     96.25 o
  -2  -6   1      825.17      826.77     25.33 o
  -1  -6   1    13545.69    14047.66    325.83 o
   0  -6   1    10432.24    10762.38    250.91 o
   1  -6   1     1113.88     1132.73     32.05 o
   2  -6   1      863.31      963.66     39.81 o
   3  -6   1     4037.49     3924.78    132.05 o
   4  -6   1     5341.68     5458.66    181.14 o
   5  -6   1      207.75      213.09     18.72 o
   6  -6   1     1017.96      951.84     44.39 o
   7  -6   1     1168.86     1093.39     49.82 o
   8  -6   1      457.37      460.34     31.22 o
   9  -6   1       25.54       14.25     12.44 o
 -11  -5   1      759.83      877.14     45.86 o
 -10  -5   1      596.43      617.22     36.08 o
  -9  -5   1      201.55      194.15     20.30 o
  -8  -5   1     2037.05     2068.78     74.34 o
  -7  -5   1     4288.23     4321.89    108.42 o
  -6  -5   1     2149.97     2061.15     55.78 o
  -5  -5   1     1150.15     1174.24     40.33 o
  -4  -5   1     4477.92     4583.11     89.02 o
  -3  -5   1     8002.43     8591.35    202.24 o
  -2  -5   1     1818.26     1937.01     49.82 o
  -1  -5   1     5714.48     5880.22    138.95 o
   0  -5   1    17928.99    18065.88    417.21 o
   1  -5   1    11295.90    11755.24    273.51 o
   2  -5   1       97.34      109.77     10.97 o
   3  -5   1     2916.82     3233.36    110.05 o
   4  -5   1     4572.96     4762.44    158.63 o
   5  -5   1     3022.72     2854.23    101.68 o
   6  -5   1      619.41      618.12     34.44 o
   7  -5   1     1628.39     1672.78     68.49 o
   8  -5   1     1000.04      934.65     46.20 o
   9  -5   1       50.79       39.19     15.38 o
 -11  -4   1     1006.01     1084.57     52.88 o
 -10  -4   1      365.03      360.07     28.39 o
  -9  -4   1      144.37      145.17     18.55 o
  -8  -4   1      136.68      169.59     12.91 o
  -7  -4   1     2899.46     2980.68     77.34 o
  -6  -4   1     5268.95     5418.12    132.12 o
  -5  -4   1       54.14       73.80      7.99 o
  -4  -4   1     6143.79     6447.22    153.53 o
  -3  -4   1    10274.57    10917.61    254.13 o
  -2  -4   1     4699.92     4975.08    118.02 o
  -1  -4   1       37.31       43.71      4.58 o
   0  -4   1    16782.09    17879.69    412.12 o
   1  -4   1    22077.62    22547.63    519.55 o
   2  -4   1     2249.28     2200.59     75.50 o
   3  -4   1      535.32      525.94     25.28 o
   4  -4   1     3887.47     3827.84    129.22 o
   5  -4   1     3049.17     3266.05    113.90 o
   6  -4   1      220.38      214.28     19.23 o
   7  -4   1     1488.91     1557.07     63.79 o
   8  -4   1     2556.92     2532.27     95.46 o
   9  -4   1      306.17      249.34     23.58 o
 -11  -3   1      575.71      701.26     41.00 o
 -10  -3   1     1549.44     1825.13     74.93 o
  -9  -3   1      133.74      177.18     19.91 o
  -8  -3   1        5.85       17.96      9.33 o
  -7  -3   1      946.49     1013.58     32.09 o
  -6  -3   1     3641.43     3724.70     93.16 o
  -5  -3   1     1939.84     2041.79     53.60 o
  -4  -3   1     3280.60     3514.73     86.32 o
  -3  -3   1     8706.62     8768.50    204.91 o
  -2  -3   1     6010.28     6407.93    150.30 o
  -1  -3   1     5883.62     6303.72    147.62 o
   0  -3   1     8454.93     8761.50    203.29 o
   1  -3   1    16589.20    17855.63    411.48 o
   2  -3   1    11390.62    11462.78    359.73 o
   3  -3   1     2732.32     3055.44    102.76 o
   4  -3   1     2568.19     2506.60     87.83 o
   5  -3   1     2927.68     2974.52    104.34 o
   6  -3   1     2967.90     2784.78     99.59 o
   7  -3   1      137.69      129.39     16.85 o
   8  -3   1     2147.08     2084.20     80.19 o
   9  -3   1     2327.94     2255.84     86.58 o
  10  -3   1      177.32      161.12     20.59 o
 -11  -2   1       80.09      100.89     17.59 o
 -10  -2   1     1745.71     1970.25     79.74 o
  -9  -2   1     1353.94     1554.58     64.98 o
  -8  -2   1      146.48      145.34     17.70 o
  -7  -2   1     1650.93     1675.72     47.09 o
  -6  -2   1     3399.08     3530.00    114.66 o
  -5  -2   1     1459.96     1465.32     40.19 o
  -4  -2   1      285.68      306.58     12.38 o
  -3  -2   1    14094.46    14508.30    335.48 o
  -2  -2   1    15624.62    16007.63    392.99 o
  -1  -2   1      228.13      249.39      8.64 o
   0  -2   1       96.61      136.27      5.98 o
   1  -2   1    13445.28    13955.74    434.27 o
   2  -2   1    19044.69    19671.15    611.79 o
   3  -2   1      995.21      934.37     36.82 o
   4  -2   1     7862.48     8079.78    258.90 o
   5  -2   1     5254.49     5365.91    177.24 o
   6  -2   1      282.12      269.28     11.79 o
   7  -2   1       14.80       20.30     11.42 o
   8  -2   1      991.33      890.03     42.41 o
   9  -2   1     1517.29     1501.03     62.89 o
  10  -2   1      928.27      999.12     47.90 o
 -11  -1   1       10.13       16.79      8.93 o
 -10  -1   1      428.99      492.41     32.74 o
  -9  -1   1     2751.50     3051.09    112.14 o
  -8  -1   1     2003.44     1980.48     77.03 o
  -7  -1   1     1191.59     1174.55     50.50 o
  -6  -1   1     2847.11     2819.62     99.65 o
  -5  -1   1     4938.66     5031.46    165.81 o
  -4  -1   1     1513.57     1593.32     57.85 o
  -3  -1   1     4747.06     5013.43    118.68 o
  -2  -1   1    41858.04    35607.36   1534.09 o
  -1  -1   1    15248.38    16818.53    315.71 o
   0  -1   1      515.77      598.53     16.97 o
   1  -1   1      242.65      328.63     13.23 o
   2  -1   1     5309.31     5550.39    176.56 o
   3  -1   1     9103.86     9427.01    171.41 o
   4  -1   1       89.33      111.44      6.78 o
   5  -1   1     8435.36     8203.27    151.79 o
   6  -1   1     4152.31     3941.66     77.56 o
   7  -1   1     1062.87      956.57     57.85 o
   8  -1   1      354.44      364.66     34.78 o
   9  -1   1     1600.60     1594.45     37.66 o
  10  -1   1     1527.55     1582.80     65.54 o
 -11   0   1       79.07       85.99     12.98 o
 -10   0   1      100.48      107.72     13.21 o
  -9   0   1     1568.95     1706.60     70.30 o
  -8   0   1     2324.28     2312.45     87.60 o
  -7   0   1      562.40      553.48     31.33 o
  -6   0   1     1942.16     2024.26     75.55 o
  -5   0   1     8106.89     8652.60    278.07 o
  -4   0   1     3409.09     3487.56    116.95 o
  -3   0   1      268.91      294.27     11.33 o
  -2   0   1    32305.82    29192.76    829.21 o
  -1   0   1    47516.00    36663.84   1781.59 o
   1   0   1     1476.10     1674.59     53.95 o
   2   0   1    13627.92    13867.25    249.38 o
   3   0   1     2511.33     2457.58     41.45 o
   4   0   1      578.58      587.64     26.75 o
   5   0   1     3370.68     3307.25     61.81 o
   6   0   1     8351.20     8302.50    154.65 o
   7   0   1     2403.37     2272.27     48.35 o
   8   0   1       48.74       36.42      6.75 o
   9   0   1      516.12      509.89     17.82 o
  10   0   1      993.24      992.72     26.73 o
  11   0   1      320.55      357.74     16.49 o
 -10   1   1       55.93       58.28      8.78 o
  -9   1   1      415.67      395.82     15.67 o
  -8   1   1     1931.90     1931.21     43.44 o
  -7   1   1      180.24      182.55     18.38 o
  -6   1   1     1869.94     1848.77     70.58 o
  -5   1   1     8459.47     8761.13    282.14 o
  -4   1   1     2927.07     2711.02     69.93 o
  -3   1   1      794.08      780.10     26.95 o
  -2   1   1      170.02      165.13     10.41 o
  -1   1   1    21651.03    20486.77    456.61 o
   0   1   1    16825.35    12097.86    389.99 o
   1   1   1     2019.95     2169.65     70.24 o
   2   1   1     2534.60     2159.25     70.63 o
   3   1   1    12629.84    13190.47    413.23 o
   4   1   1      889.82      902.47     36.42 o
   5   1   1      286.27      253.30     17.19 o
   6   1   1     5812.57     5819.41    191.71 o
   7   1   1     6177.46     6477.07    213.71 o
   8   1   1      379.56      385.70     19.91 o
   9   1   1       74.76       86.17      8.70 o
  10   1   1      427.23      429.45     23.36 o
  11   1   1      395.60      418.88     17.37 o
 -10   2   1       37.14       36.52      8.89 o
  -9   2   1      352.86      342.84     14.61 o
  -8   2   1     1225.45     1109.41     28.38 o
  -7   2   1     3331.99     3337.65     67.67 o
  -6   2   1      288.32      287.29     12.21 o
  -5   2   1    14951.58    14777.23    269.43 o
  -4   2   1    30637.92    30001.28    420.21 o
  -3   2   1     4104.41     4319.83     70.92 o
  -2   2   1     4547.37     4955.78     79.79 o
  -1   2   1    18887.39    19544.01    277.84 o
   0   2   1    10270.87    10675.98    250.80 o
   1   2   1      353.15      412.91     11.26 o
   3   2   1    13834.24    14353.54    448.07 o
   4   2   1     4973.84     5140.95    166.32 o
   5   2   1       28.35       33.25      8.65 o
   6   2   1     3893.37     4134.02    139.57 o
   7   2   1     7477.37     7969.05    259.24 o
   8   2   1      853.00      898.00     43.04 o
   9   2   1       37.00       13.35     12.72 o
  10   2   1      744.17      730.75     45.72 o
  11   2   1      286.70      316.38     15.49 o
 -10   3   1      233.58      254.09     23.98 o
  -9   3   1      229.82      235.59     16.23 o
  -8   3   1      969.69      906.41     25.02 o
  -7   3   1     1830.58     1816.85     40.90 o
  -6   3   1      647.41      630.38     47.67 o
  -5   3   1      606.50      571.97     16.79 o
  -4   3   1    12740.52    12826.43    203.25 o
  -3   3   1    13765.28    14090.53    223.11 o
  -2   3   1     3311.91     3799.37     89.11 o
  -1   3   1     1919.66     2066.41     49.11 o
   0   3   1     4934.77     5285.94    126.02 o
   1   3   1    54940.30    50585.85    944.99 o
   2   3   1     1076.47     1240.90     32.33 o
   3   3   1    13499.48     9093.77    285.48 o
   4   3   1    16164.89    16667.97    520.85 o
   5   3   1      827.49      863.79     36.08 o
   6   3   1      100.75       84.72     12.05 o
   7   3   1     2538.19     2248.55     82.74 o
   8   3   1     4448.84     4543.41    155.07 o
   9   3   1      381.75      409.10     27.82 o
  10   3   1      426.34      449.54     30.37 o
  11   3   1      617.93      741.59     23.96 o
 -10   4   1      663.09      625.36     35.97 o
  -9   4   1       19.21       26.30     13.29 o
  -8   4   1     1797.60     1767.05     71.37 o
  -7   4   1     1946.19     1899.44     74.08 o
  -6   4   1     1304.15     1310.16     54.97 o
  -5   4   1       73.41       79.80     12.27 o
  -4   4   1     7733.37     7689.03    178.67 o
  -3   4   1     7518.43     7278.36    220.08 o
  -2   4   1     8330.84     9222.90    209.60 o
  -1   4   1     2111.30     2218.43     44.30 o
   0   4   1     5229.48     5555.57    105.66 o
   1   4   1    25395.84    26957.52    628.78 o
   2   4   1     2026.32     2158.94     53.85 o
   3   4   1     7855.72     8423.71    200.10 o
   4   4   1    18100.49    18306.49    423.01 o
   5   4   1     6417.48     6602.64    157.65 o
   6   4   1       43.86       50.45      7.53 o
   7   4   1      787.87      769.68     55.05 o
   8   4   1     3336.05     3494.78     89.88 o
   9   4   1     1532.98     1703.81     50.21 o
  10   4   1        0.75       -1.07     12.05 o
  11   4   1      637.99      717.03     39.42 o
  -9   5   1      346.03      349.10     26.92 o
  -8   5   1      232.64      192.39     20.19 o
  -7   5   1     2060.37     2150.54     82.57 o
  -6   5   1     3041.87     2999.91    107.56 o
  -5   5   1      409.22      423.24     26.30 o
  -4   5   1      552.37      564.85     31.25 o
  -3   5   1     6262.61     6515.77    151.84 o
  -2   5   1     8257.65     8179.08    376.58 o
  -1   5   1      157.12      184.02      9.62 o
   0   5   1     2305.39     2308.52     45.97 o
   1   5   1     3992.36     3691.72    263.73 o
   2   5   1     2390.03     2594.11     79.12 o
   3   5   1      107.28       87.61      6.57 o
   4   5   1     4263.60     4316.39     84.54 o
   5   5   1     9885.53    10274.26    195.40 o
   6   5   1     1935.85     1983.88     53.83 o
   7   5   1      218.41      183.72     12.75 o
   8   5   1     1984.64     2090.25     58.38 o
   9   5   1     1183.66     1313.01     49.60 o
  10   5   1      170.05      183.29     20.59 o
  11   5   1      215.06      275.81     24.43 o
  -9   6   1      340.47      291.93     25.22 o
  -8   6   1        0.99        9.33     12.61 o
  -7   6   1     2029.08     1993.60     78.16 o
  -6   6   1     5365.10     5366.31    181.25 o
  -5   6   1      489.90      485.22     28.05 o
  -4   6   1       19.24       12.99      7.31 o
  -3   6   1     2630.38     2664.21     82.62 o
  -2   6   1    10465.50    11148.42    211.64 o
  -1   6   1     4669.75     4917.03     95.50 o
   0   6   1     4455.17     4916.25     95.20 o
   1   6   1     9695.05    10116.33    191.06 o
   2   6   1     1259.00     1131.28     61.17 o
   3   6   1      733.66      826.36     23.83 o
   4   6   1     1758.34     1793.15     37.59 o
   5   6   1     7402.85     7737.92    148.82 o
   6   6   1     6057.62     6017.53    186.93 o
   7   6   1        1.37       11.55      7.54 o
   8   6   1     1056.10     1122.08     36.37 o
   9   6   1      514.30      587.52     24.94 o
  10   6   1      261.04      268.40     22.96 o
  -8   7   1      162.61      173.96     19.85 o
  -7   7   1      280.40      281.29     23.98 o
  -6   7   1     4613.97     4846.48    165.93 o
  -5   7   1     2729.31     2735.75     98.68 o
  -4   7   1       33.37       48.73      8.81 o
  -3   7   1      982.86      925.78    113.56 o
  -2   7   1     4039.65     4138.61     82.49 o
  -1   7   1     2488.48     2458.12     50.71 o
   0   7   1       57.42       60.89      5.89 o
   1   7   1    11881.41    12319.75    232.19 o
   2   7   1     8130.51     8281.51    157.58 o
   3   7   1     1219.66     1259.10     27.41 o
   4   7   1      162.39      187.62     25.15 o
   5   7   1     4648.47     4603.17    113.09 o
   6   7   1     4387.07     4445.86    110.70 o
   7   7   1      586.01      590.65     23.46 o
   8   7   1      269.54      247.92     15.67 o
   9   7   1      436.30      503.46     23.32 o
  10   7   1      303.63      351.14     26.13 o
  -8   8   1      524.97      553.99     34.67 o
  -7   8   1        9.83       19.17     11.71 o
  -6   8   1      992.56      933.63     44.56 o
  -5   8   1     3953.21     4062.43    140.36 o
  -4   8   1     2414.07     2396.71     87.66 o
  -3   8   1      109.62      125.58     10.70 o
  -2   8   1     2778.21     2670.91    126.63 o
  -1   8   1     2698.62     2686.70     55.68 o
   0   8   1      408.92      445.65     19.31 o
   1   8   1     2840.39     3020.57     60.94 o
   2   8   1    11320.11    11828.99    269.81 o
   3   8   1     4310.75     3945.60    318.90 o
   4   8   1      245.22      219.16     12.30 o
   5   8   1     2089.00     2012.41     54.43 o
   6   8   1     1656.36     1517.93    116.58 o
   7   8   1     2208.28     2205.17     60.71 o
   8   8   1       15.86       21.42      8.87 o
   9   8   1     1052.41     1155.26     38.35 o
  -7   9   1       17.38       20.70     12.33 o
  -6   9   1       36.52       48.52     14.31 o
  -5   9   1     1645.70     1673.85     67.47 o
  -4   9   1     2787.66     2764.93     99.25 o
  -3   9   1       17.39       40.10     10.86 o
  -2   9   1     1663.21     1679.85     50.05 o
  -1   9   1     2974.62     3008.98     62.35 o
   0   9   1      641.38      657.96     18.28 o
   1   9   1        1.64       15.33      4.69 o
   2   9   1     3956.33     3939.09     97.34 o
   3   9   1     7168.98     6739.12    161.50 o
   4   9   1     1362.30     1302.96     37.96 o
   5   9   1      238.18      227.55     17.73 o
   6   9   1      747.31      720.86     26.03 o
   7   9   1     1054.08     1063.85     68.82 o
   8   9   1      115.53      138.48     12.72 o
   9   9   1      318.68      351.08     31.78 o
  10   9   1      957.20     1093.51     57.57 o
  -6  10   1        9.22       33.82     13.86 o
  -5  10   1      486.38      460.68     29.58 o
  -4  10   1     1913.02     2006.44     76.74 o
  -3  10   1     1015.92      994.09     44.05 o
  -2  10   1     1800.72     1831.37     41.91 o
  -1  10   1     4199.94     4319.19     87.41 o
   0  10   1     3324.27     3412.02     70.06 o
   1  10   1       45.64       57.13      7.95 o
   2  10   1      653.40      590.64     21.81 o
   3  10   1     6874.73     6138.32    294.36 o
   4  10   1     2835.74     2700.44     70.43 o
   5  10   1        2.51        4.68      7.08 o
   6  10   1      829.20      751.53     27.08 o
   7  10   1      952.09      961.62     32.82 o
   8  10   1      223.32      223.50     25.51 o
   9  10   1        1.12       -4.24     15.38 o
  -5  11   1      172.12      192.28     19.62 o
  -4  11   1      525.08      533.92     31.22 o
  -3  11   1     1285.49     1399.91     57.40 o
  -2  11   1        8.16       10.04      7.52 o
  -1  11   1     1718.18     1782.61     49.93 o
   0  11   1     5014.03     5207.57    127.79 o
   1  11   1      665.75      643.03     23.38 o
   2  11   1       18.13       24.25      7.39 o
   3  11   1     2063.33     1935.54     53.15 o
   4  11   1     3775.27     3507.45     89.53 o
   5  11   1      628.81      580.73     22.97 o
   6  11   1      659.59      634.72     24.72 o
   7  11   1     1513.25     1577.66     74.88 o
   8  11   1      328.63      333.21     31.67 o
  -4  12   1      449.99      465.37     29.69 o
  -3  12   1      577.20      570.62     31.67 o
  -2  12   1      282.29      310.98     22.11 o
  -1  12   1      103.61      117.31     11.15 o
   0  12   1     2397.59     2611.71     69.64 o
   1  12   1     2608.86     2545.45     67.70 o
   2  12   1       80.28       72.63      9.39 o
   3  12   1      207.25      202.32     29.80 o
   4  12   1     1062.89      997.60     32.54 o
   5  12   1     1318.87     1158.15     58.65 o
   6  12   1       42.11       86.53     18.95 o
   7  12   1      649.69      689.32     44.73 o
   8  12   1      875.27      862.49     51.35 o
  -3  13   1      528.90      593.47     33.31 o
  -2  13   1      594.12      607.21     32.91 o
  -1  13   1        0.33       18.12      8.35 o
   0  13   1     1311.41     1338.24     41.16 o
   1  13   1     2607.62     2718.92     72.77 o
   2  13   1      481.37      469.51     20.67 o
   3  13   1      209.16      214.39     14.11 o
   4  13   1      528.64      497.61     35.97 o
   5  13   1      448.56      440.26     35.52 o
   6  13   1      294.14      324.73     31.05 o
  -1  14   1       17.49       27.26      9.47 o
   0  14   1      151.10      166.81     13.79 o
   1  14   1     1101.72     1170.60     37.97 o
   2  14   1     1277.70     1273.86     63.17 o
   3  14   1       17.53       20.30     15.95 o
   4  14   1      325.13      301.88     28.22 o
   5  14   1      449.48      458.98     37.04 o
  -4 -13   2      758.81      728.36     28.77 o
  -3 -13   2       25.40       28.10     10.12 o
  -2 -13   2      724.96      758.49     29.26 o
  -1 -13   2      628.71      702.85     30.96 o
   0 -13   2      300.10      329.08     25.11 o
  -6 -12   2       23.59       28.51      9.61 o
  -5 -12   2      356.67      347.81     18.76 o
  -4 -12   2     1112.44     1078.49     36.25 o
  -3 -12   2      457.87      423.43     20.67 o
  -2 -12   2      286.05      267.45     16.62 o
  -1 -12   2     1136.73     1238.31     40.09 o
   0 -12   2      509.75      577.09     30.26 o
   1 -12   2       32.62       47.22     14.03 o
   2 -12   2      227.92      257.03     22.73 o
   3 -12   2      854.79      916.21     45.36 o
  -7 -11   2     1127.22     1078.57     36.61 o
  -6 -11   2      172.49      157.78     15.67 o
  -5 -11   2      620.85      566.40     26.66 o
  -4 -11   2     1199.44     1114.62     37.44 o
  -3 -11   2      737.52      718.98     27.16 o
  -2 -11   2        4.40        8.43      7.95 o
  -1 -11   2     1901.87     1927.07     55.34 o
   0 -11   2     2489.00     2671.72     71.89 o
   1 -11   2      351.49      355.55     25.68 o
   2 -11   2       41.02       49.20     13.74 o
   3 -11   2     1162.39     1190.16     53.05 o
   4 -11   2      887.43      934.65     45.92 o
  -8 -10   2      263.34      252.19     16.99 o
  -7 -10   2     2109.84     1986.15     57.14 o
  -6 -10   2     1180.85     1128.70     36.58 o
  -5 -10   2      223.70      233.07     15.19 o
  -4 -10   2      882.14      805.63     30.09 o
  -3 -10   2     1538.93     1467.97     47.19 o
  -2 -10   2      206.76      190.90     13.04 o
  -1 -10   2      222.56      240.18     20.36 o
   0 -10   2     4358.31     4501.61    112.75 o
   1 -10   2     3088.75     3172.28    111.92 o
   2 -10   2      382.94      408.20     26.75 o
   3 -10   2      424.20      408.26     26.24 o
   4 -10   2      958.51     1026.49     47.67 o
   5 -10   2      865.99      932.28     47.11 o
  -9  -9   2      227.49      219.34     15.85 o
  -8  -9   2       31.82       24.00      9.57 o
  -7  -9   2      970.17      933.60     32.51 o
  -6  -9   2     2083.57     1997.81     56.38 o
  -5  -9   2       89.42       87.46     12.07 o
  -4  -9   2      685.54      651.96     31.50 o
  -3  -9   2     3344.17     3271.48     84.24 o
  -2  -9   2     2002.96     1904.26     98.57 o
  -1  -9   2       29.79       24.58      7.69 o
   0  -9   2     4216.50     4367.56    108.97 o
   1  -9   2     6324.15     6756.32    221.07 o
   2  -9   2      807.15      815.83     38.12 o
   3  -9   2       90.95       82.79     14.42 o
   4  -9   2      770.74      795.36     40.10 o
   5  -9   2      773.01      790.21     40.89 o
   6  -9   2      250.54      275.30     24.88 o
  -9  -8   2      576.44      562.08     33.54 o
  -8  -8   2       29.56       38.44      9.74 o
  -7  -8   2      367.91      371.77     19.13 o
  -6  -8   2     1102.06     1033.87     33.72 o
  -5  -8   2      598.72      599.22     23.44 o
  -4  -8   2      359.35      318.68     16.18 o
  -3  -8   2     2143.27     2089.60     56.39 o
  -2  -8   2     3462.07     3509.32     88.62 o
  -1  -8   2      370.73      372.74     17.39 o
   0  -8   2       38.00       47.12      8.68 o
   1  -8   2     5489.38     5901.87    193.64 o
   2  -8   2     2684.57     2719.74     96.08 o
   3  -8   2      353.61      349.55     23.87 o
   4  -8   2      692.83      655.62     34.50 o
   5  -8   2     1104.99     1120.03     50.78 o
   6  -8   2      312.97      304.42     25.90 o
   7  -8   2        9.37       27.99     13.18 o
 -10  -7   2      812.57      826.13     42.87 o
  -9  -7   2     1410.44     1341.04     57.34 o
  -8  -7   2      210.65      218.86     26.04 o
  -7  -7   2      453.08      420.63     20.25 o
  -6  -7   2     1952.58     1855.60     75.50 o
  -5  -7   2     3137.76     3111.64     80.23 o
  -4  -7   2        2.25       10.44      6.59 o
  -3  -7   2     5682.79     5336.36    129.74 o
  -2  -7   2    11488.03    10762.01    772.48 o
  -1  -7   2     1942.59     1861.91     67.27 o
   0  -7   2      100.30       97.67      8.35 o
   1  -7   2     2315.52     2359.64     99.99 o
   2  -7   2     3636.84     3724.41    126.11 o
   3  -7   2     2356.00     2431.10     87.88 o
   4  -7   2      608.23      578.71     31.10 o
   5  -7   2     1737.84     1753.25     69.05 o
   6  -7   2     1005.18      912.37     44.17 o
   7  -7   2       18.30       46.71     15.10 o
   8  -7   2      302.36      366.52     29.63 o
 -10  -6   2      314.20      288.14     24.88 o
  -9  -6   2     1056.00     1086.38     49.65 o
  -8  -6   2      311.78      313.19     17.85 o
  -7  -6   2       14.22       16.56     10.24 o
  -6  -6   2     1719.28     1688.77     48.11 o
  -5  -6   2     1530.55     1431.34     51.77 o
  -4  -6   2     1622.82     1618.36     44.78 o
  -3  -6   2     1007.68     1036.70     32.74 o
  -2  -6   2     9438.74     9732.98    229.04 o
  -1  -6   2     8787.30     8535.87    201.40 o
   0  -6   2      242.29      266.30     12.53 o
   1  -6   2     1065.17     1102.84     32.01 o
   2  -6   2     3280.00     3569.45    120.46 o
   3  -6   2     4845.85     5134.33    169.94 o
   4  -6   2       63.04      106.94     14.03 o
   5  -6   2     1952.35     1852.84     71.65 o
   6  -6   2     2467.51     2344.18     88.62 o
   7  -6   2      226.22      201.39     20.59 o
   8  -6   2        2.84       -2.71     11.99 o
 -10  -5   2       15.25       13.12     12.05 o
  -9  -5   2     1650.55     1628.05     66.62 o
  -8  -5   2     2935.82     3013.15     79.49 o
  -7  -5   2      144.70      150.33     12.25 o
  -6  -5   2     4519.55     4628.84    114.59 o
  -5  -5   2     2867.23     2898.16     74.61 o
  -4  -5   2     3536.84     3681.38    123.65 o
  -3  -5   2       24.23       28.24      5.80 o
  -2  -5   2     5076.90     5181.20    124.43 o
  -1  -5   2     9589.78     9607.93    225.10 o
   0  -5   2     6846.20     7273.36    171.74 o
   1  -5   2      583.41      593.41     26.18 o
   2  -5   2     3394.62     3466.87    116.22 o
   3  -5   2     5045.61     5318.58    174.52 o
   4  -5   2      414.02      429.46     25.96 o
   5  -5   2     1096.24     1009.41     44.51 o
   6  -5   2     2725.32     2752.04    100.49 o
   7  -5   2     1459.29     1350.43     57.57 o
   8  -5   2       25.33       32.74     14.03 o
   9  -5   2      204.88      197.14     20.81 o
 -11  -4   2      189.54      234.64     23.58 o
 -10  -4   2        5.81        0.90     12.33 o
  -9  -4   2      347.15      417.02     29.69 o
  -8  -4   2     1570.80     1645.92     66.45 o
  -7  -4   2     1083.65     1060.46     33.82 o
  -6  -4   2      116.75      128.97     10.60 o
  -5  -4   2     6515.01     6546.65    156.89 o
  -4  -4   2     7225.80     7483.22    177.47 o
  -3  -4   2     1547.13     1545.02     41.44 o
  -2  -4   2     2346.35     2472.16     61.94 o
  -1  -4   2    10784.95    11137.08    283.67 o
   0  -4   2    13402.73    13644.75    315.80 o
   1  -4   2     1085.64     1086.04     40.66 o
   2  -4   2     1678.72     1649.31     58.98 o
   3  -4   2     4215.31     4257.76    141.04 o
   4  -4   2     1603.40     1635.91     62.04 o
   5  -4   2      111.61       95.80     14.25 o
   6  -4   2     2048.16     2192.50     82.68 o
   7  -4   2     2545.99     2487.20     93.09 o
   8  -4   2      418.02      429.63     29.69 o
   9  -4   2       86.17       80.19     16.74 o
 -11  -3   2      967.42     1191.80     56.61 o
 -10  -3   2       93.48      106.55     17.70 o
  -9  -3   2      308.34      318.28     26.35 o
  -8  -3   2     1492.95     1504.31     62.26 o
  -7  -3   2     1977.49     2052.22     56.06 o
  -6  -3   2      450.40      432.45     18.25 o
  -5  -3   2     6699.35     6814.67    162.66 o
  -4  -3   2    20381.86    20622.75    476.74 o
  -3  -3   2     3357.08     3439.72     83.88 o
  -2  -3   2      988.36     1081.25     29.61 o
  -1  -3   2     9773.95    10926.10    276.97 o
   0  -3   2    19119.18    19996.41    459.85 o
   1  -3   2     8647.47     8822.77    277.73 o
   2  -3   2     3502.40     3760.38    123.23 o
   3  -3   2     7258.85     7248.00    231.98 o
   4  -3   2     2664.92     2654.09     92.46 o
   5  -3   2      200.86      172.77     16.51 o
   6  -3   2      356.08      382.52     24.94 o
   7  -3   2     4863.42     4619.58    157.90 o
   8  -3   2     2626.58     2590.63     96.31 o
   9  -3   2       33.64       41.57     13.74 o
  10  -3   2      369.29      336.49     27.26 o
 -11  -2   2      840.86      986.45     49.54 o
 -10  -2   2      947.29     1040.12     51.12 o
  -9  -2   2        3.66       16.51     12.44 o
  -8  -2   2      877.57      962.42     45.75 o
  -7  -2   2     3474.22     3544.18     89.80 o
  -6  -2   2     1283.38     1328.82     38.23 o
  -5  -2   2      639.58      646.17     21.61 o
  -4  -2   2    17047.00    17234.61    398.92 o
  -3  -2   2    12525.73    12381.05    243.02 o
  -2  -2   2     5421.80     6097.90    115.80 o
  -1  -2   2     2381.37     2523.32     48.93 o
   0  -2   2    14981.26    15797.17    364.14 o
   1  -2   2     7874.54     8256.50    259.30 o
   2  -2   2      336.25      340.45     16.97 o
   3  -2   2    17056.18    18124.09    566.10 o
   4  -2   2     8862.57     8913.65    284.57 o
   5  -2   2      651.60      585.15     29.86 o
   6  -2   2      130.61      134.31     15.55 o
   7  -2   2     3765.70     3660.84    127.47 o
   8  -2   2     1906.64     2028.05     77.87 o
   9  -2   2      662.16      623.21     34.67 o
  10  -2   2      129.94      168.58     19.28 o
 -11  -1   2      193.45      242.39     24.54 o
 -10  -1   2     1172.45     1183.82     55.76 o
  -9  -1   2      110.29      127.98     19.06 o
  -8  -1   2      435.01      471.88     29.69 o
  -7  -1   2     3759.15     3771.01    130.86 o
  -6  -1   2     2944.12     3022.93     76.55 o
  -5  -1   2      225.19      218.11     14.85 o
  -4  -1   2     3114.15     3105.07     76.20 o
  -3  -1   2    23847.38    24201.89    451.67 o
  -2  -1   2    19161.29    19667.67    463.30 o
  -1  -1   2    11261.25    12502.76    233.71 o
   0  -1   2     5784.69     6168.46    193.47 o
   1  -1   2    14239.02    14752.46    459.04 o
   2  -1   2     9637.80    10059.53    315.11 o
   3  -1   2     2055.38     2254.65     76.86 o
   4  -1   2    13633.10    13536.46    426.18 o
   5  -1   2    12759.06    12510.47    396.61 o
   6  -1   2      265.52      218.58     18.38 o
   7  -1   2     1324.52     1220.07     51.75 o
   8  -1   2     1856.92     1827.57     71.48 o
   9  -1   2     1467.26     1463.99     61.19 o
  10  -1   2       12.30        9.61     12.67 o
 -11   0   2      156.52      178.49     13.52 o
 -10   0   2      554.02      631.98     37.66 o
  -9   0   2      531.09      529.39     32.97 o
  -8   0   2      721.03      798.02     41.28 o
  -7   0   2     4554.29     4568.91    156.09 o
  -6   0   2     3024.97     2969.34     74.91 o
  -5   0   2      415.72      417.94     15.18 o
  -4   0   2       36.09       35.33      3.81 o
  -3   0   2    16040.61    16387.05    307.22 o
  -2   0   2    17647.54    17711.17    408.24 o
  -1   0   2     1221.33     1399.63     47.45 o
   0   0   2    19765.33    17451.41   2445.04 o
   1   0   2     1941.66     2024.26     65.83 o
   2   0   2      580.69      595.39     22.96 o
   3   0   2      189.89      198.99      7.14 o
   4   0   2     1738.25     1553.41     50.28 o
   5   0   2    10686.04    10217.66    187.15 o
   6   0   2     3408.92     3320.55     65.60 o
   7   0   2      111.39      117.37     14.45 o
   8   0   2     1120.78     1055.15     27.07 o
   9   0   2     1022.55      982.76     26.20 o
  10   0   2      300.70      343.05     26.52 o
 -10   1   2      523.57      490.97     27.57 o
  -9   1   2     1260.58     1310.22     57.74 o
  -8   1   2        5.71       18.89     12.16 o
  -7   1   2     1813.42     1898.31     74.14 o
  -6   1   2     9387.79     8246.10    268.23 o
  -5   1   2     5882.93     5831.00    137.12 o
  -4   1   2      142.60      139.93     14.93 o
  -3   1   2     1205.32     1122.59     29.91 o
  -2   1   2    13857.57    13892.43    311.18 o
  -1   1   2     7191.62     7512.60    168.66 o
   0   1   2     4862.11     5553.98    125.66 o
   1   1   2    12761.39    13306.03    297.16 o
   2   1   2    18297.55    18004.49    321.12 o
   3   1   2      731.34      729.71     16.60 o
   4   1   2     1197.58     1096.46     24.16 o
   5   1   2    15874.43    15789.05    286.21 o
   6   1   2     6225.50     6004.09    113.28 o
   7   1   2       88.53       81.10      7.56 o
   8   1   2      637.82      623.13     19.10 o
   9   1   2     1061.02     1025.48     27.17 o
  10   1   2      337.36      322.83     24.20 o
  11   1   2       29.04       33.87      8.55 o
 -10   2   2      612.14      611.59     21.37 o
  -9   2   2      961.15      943.18     26.14 o
  -8   2   2      832.06      909.63     25.46 o
  -7   2   2      157.73      149.75     17.36 o
  -6   2   2     7665.69     7953.66    259.41 o
  -5   2   2    10984.22    11028.04    252.73 o
  -4   2   2     1387.26     1368.77     39.30 o
  -3   2   2     1496.48     1480.09     50.33 o
  -2   2   2     5762.54     6060.89    138.66 o
  -1   2   2     5316.24     5602.30    106.21 o
   0   2   2      436.32      538.69     17.36 o
   1   2   2     8982.55     9701.00    253.36 o
   2   2   2    23441.38    23487.02    523.34 o
   4   2   2      352.78      355.55     18.83 o
   5   2   2     3380.00     3481.57    117.23 o
   6   2   2     8701.85     8948.32    287.35 o
   7   2   2      909.17      847.11     39.42 o
   8   2   2      410.62      397.56     14.90 o
   9   2   2     1150.59     1245.27     30.62 o
  10   2   2      329.02      330.92     14.35 o
  11   2   2       92.63      114.21     14.82 o
 -10   3   2      369.10      342.49     17.05 o
  -9   3   2     1147.28     1146.65     29.95 o
  -8   3   2      995.22      950.80     26.01 o
  -7   3   2      606.64      560.26     23.13 o
  -6   3   2     2423.82     2207.25     47.34 o
  -5   3   2     9580.75     9606.31    156.01 o
  -4   3   2     7125.06     7511.33    122.11 o
  -3   3   2      219.13      256.95      8.13 o
  -2   3   2     7458.06     7834.33    113.15 o
  -1   3   2    13323.71    14530.19    206.49 o
   0   3   2     2315.77     2430.44     57.42 o
   1   3   2     1866.72     2029.35     47.10 o
   2   3   2    14348.82    15003.51    334.64 o
   3   3   2    16240.55    17136.73    382.80 o
   5   3   2      304.96      282.48     17.70 o
   6   3   2     4735.81     5138.23    169.72 o
   7   3   2     2907.93     3124.55    109.49 o
   8   3   2      563.65      572.99     32.24 o
   9   3   2      709.03      784.28     39.64 o
  10   3   2     1280.58     1361.47     33.34 o
  11   3   2      139.08      169.89     11.70 o
 -10   4   2        3.73       10.07     14.19 o
  -9   4   2     1983.61     2087.50     47.36 o
  -8   4   2     1838.12     1846.04     42.36 o
  -7   4   2      747.77      714.31     21.10 o
  -6   4   2     1056.28     1038.83     31.33 o
  -5   4   2     2798.05     2689.17     48.18 o
  -4   4   2     7934.45     7941.32    129.18 o
  -3   4   2      432.42      433.28     26.37 o
  -2   4   2     5456.62     5670.34    108.71 o
  -1   4   2     8583.46     9074.08    204.65 o
   0   4   2    12872.68    13453.31    251.83 o
   1   4   2      889.13      972.10     20.69 o
   2   4   2    18090.79    20223.63    377.34 o
   3   4   2    20054.30    20525.02    567.14 o
   4   4   2     4249.43     4395.58    147.04 o
   5   4   2     1418.58     1570.02     57.40 o
   6   4   2     2256.41     2411.87     85.17 o
   7   4   2     1591.65     1879.42     70.86 o
   8   4   2     1232.25     1258.02     53.16 o
   9   4   2      260.25      276.66     23.87 o
  10   4   2      993.20     1190.33     53.61 o
  11   4   2      391.50      494.24     18.87 o
  -9   5   2      506.29      471.37     31.33 o
  -8   5   2     2600.13     2539.00     95.24 o
  -7   5   2     1406.62     1389.68     58.93 o
  -6   5   2       54.00       54.80     13.35 o
  -5   5   2      639.80      676.15     24.72 o
  -4   5   2     6015.06     6103.97    143.88 o
  -3   5   2     7609.51     8113.69    186.68 o
  -2   5   2      260.58      244.43      8.59 o
  -1   5   2    13296.95    13870.07    260.66 o
   0   5   2     5352.45     5392.40    129.46 o
   1   5   2      574.38      633.25     14.69 o
   2   5   2      464.73      469.67     24.26 o
   3   5   2    14294.65    15408.05    289.05 o
   4   5   2    13769.62    13673.27    258.21 o
   5   5   2      642.32      652.17     29.07 o
   6   5   2     1965.00     2058.38     52.76 o
   7   5   2     2114.67     2347.97     84.83 o
   8   5   2     1614.53     1688.20     49.10 o
   9   5   2      148.76      165.74     13.46 o
  10   5   2      635.14      745.88     39.30 o
  11   5   2      928.02     1134.23     51.97 o
  -9   6   2       18.11       22.17     13.86 o
  -8   6   2     1528.74     1624.03     67.75 o
  -7   6   2     2869.48     2914.34    106.49 o
  -6   6   2     1274.83     1284.20     55.08 o
  -5   6   2      565.41      573.17     22.93 o
  -4   6   2     4196.96     4162.21    101.43 o
  -3   6   2     8543.35     9164.81    210.64 o
  -2   6   2      212.42      189.84     10.64 o
  -1   6   2     8930.73     9395.89    178.23 o
   0   6   2    17644.36    17706.93    890.60 o
   1   6   2     3722.08     3610.41    104.24 o
   2   6   2      158.78      176.17      6.88 o
   3   6   2     5613.56     5805.94    111.37 o
   4   6   2     7669.71     7806.56    149.52 o
   5   6   2     4933.48     5149.20    126.94 o
   6   6   2      301.59      291.53     11.91 o
   7   6   2     1840.78     1821.68     41.10 o
   8   6   2     1118.87     1259.85     31.59 o
   9   6   2       12.34       16.71      8.88 o
  10   6   2      192.10      250.64     22.39 o
  -9   7   2       42.78       57.01     15.95 o
  -8   7   2      266.80      311.32     26.35 o
  -7   7   2     2290.40     2358.54     89.81 o
  -6   7   2     1155.38     1226.41     53.73 o
  -5   7   2       33.39       35.61      9.15 o
  -4   7   2      753.27      743.20     26.12 o
  -3   7   2     3037.40     3123.03     77.62 o
  -2   7   2     1154.66     1153.48     26.74 o
  -1   7   2       22.56       42.49      4.76 o
   0   7   2    12083.51    12767.38    240.88 o
   1   7   2    14809.93    15718.44    370.00 o
   2   7   2     4188.89     4282.98     83.45 o
   3   7   2      638.46      612.01     17.23 o
   4   7   2     6430.82     6672.42    128.41 o
   5   7   2     6170.51     6198.87    150.90 o
   6   7   2      868.19      854.84     42.84 o
   7   7   2     2637.06     2539.63    100.47 o
   8   7   2     1697.55     1809.02     52.24 o
   9   7   2      392.93      430.94     29.58 o
  10   7   2       12.90       22.85     16.80 o
  -8   8   2        5.04        6.73     11.93 o
  -7   8   2      879.28      823.24     42.64 o
  -6   8   2     2200.61     2283.50     87.04 o
  -5   8   2      293.49      306.73     22.03 o
  -4   8   2     1355.51     1297.96     57.26 o
  -3   8   2     2295.36     2371.43     61.77 o
  -2   8   2      509.70      534.05     19.06 o
  -1   8   2       38.16       40.31      6.63 o
   0   8   2     3219.65     3355.70     67.18 o
   1   8   2     9773.57     9159.05    395.09 o
   2   8   2     3743.26     3744.54    115.79 o
   3   8   2       46.46       54.32      7.35 o
   4   8   2     1993.82     1962.33     41.23 o
   5   8   2     1573.45     1110.19     42.64 o
   6   8   2      934.71      938.67     48.41 o
   7   8   2      206.32      215.38     15.38 o
   8   8   2     1392.61     1493.24     52.45 o
   9   8   2     1544.07     1690.14     76.86 o
  10   8   2       88.48      118.53     21.21 o
  -7   9   2      251.57      299.50     24.77 o
  -6   9   2      976.71      932.45     44.45 o
  -5   9   2     1449.32     1470.04     60.68 o
  -4   9   2      133.93      147.35     12.57 o
  -3   9   2     4378.76     4307.44    105.22 o
  -2   9   2     3336.52     3324.55    104.52 o
  -1   9   2      841.24      856.10     22.10 o
   0   9   2      517.13      508.59     15.32 o
   1   9   2     5759.86     5820.97    133.68 o
   2   9   2     6386.89     6382.50    241.25 o
   3   9   2      338.44      288.76     23.13 o
   4   9   2     1047.94      804.54    132.76 o
   5   9   2     1227.30      948.74    156.99 o
   6   9   2      431.30      413.46     31.05 o
   7   9   2       73.42       41.27     20.08 o
   8   9   2     1114.84     1119.24     57.80 o
   9   9   2     1407.49     1538.69     72.78 o
  10   9   2      187.56      225.93     26.69 o
  -7  10   2       60.23       51.46     15.67 o
  -6  10   2      509.46      499.08     31.95 o
  -5  10   2     1380.65     1392.56     58.76 o
  -4  10   2       17.82       26.98     11.54 o
  -3  10   2     1933.48     1975.73     65.66 o
  -2  10   2     5428.74     5536.03    110.07 o
  -1  10   2     2470.30     2417.36     51.64 o
   0  10   2       34.05       40.14      7.28 o
   1  10   2      613.41      606.43     17.18 o
   2  10   2     6439.08     6144.44    184.11 o
   3  10   2     2174.09     2222.08     91.84 o
   4  10   2       93.89       57.09     28.96 o
   5  10   2     2207.44     1303.83     49.09 o
   6  10   2     1514.05     1459.97     67.92 o
   7  10   2      277.57      314.89     29.01 o
   8  10   2      192.26      191.26     24.94 o
   9  10   2     1195.66     1321.53     66.62 o
  -6  11   2      306.93      320.09     26.18 o
  -5  11   2      694.77      711.66     37.04 o
  -4  11   2      349.76      347.18     25.11 o
  -3  11   2       71.43       74.11     10.67 o
  -2  11   2     2435.29     2497.50     54.29 o
  -1  11   2     3908.07     3827.04     78.44 o
   0  11   2      665.80      658.54     23.57 o
   1  11   2      407.28      399.78     17.47 o
   2  11   2     2409.45     2282.13     60.55 o
   3  11   2     1846.64      986.28     38.96 o
   4  11   2       92.68      106.66     17.81 o
   5  11   2     1055.34      981.36     51.80 o
   6  11   2     2317.45     2255.22     97.21 o
   7  11   2      232.75      296.96     29.12 o
   8  11   2        2.60       -1.13     16.00 o
   9  11   2      257.10      288.25     30.09 o
  -5  12   2      753.42      818.38     41.96 o
  -4  12   2      505.28      529.39     31.05 o
  -3  12   2       89.21       92.07     14.14 o
  -2  12   2      530.92      561.15     18.85 o
  -1  12   2     3310.90     3328.35     99.62 o
   0  12   2     1728.71     1788.01     50.20 o
   1  12   2       57.27       62.39      8.59 o
   2  12   2      598.68      570.21     21.65 o
   3  12   2     1338.20     1199.02     55.56 o
   4  12   2      592.97      547.04     37.21 o
   5  12   2       46.19       47.62     17.59 o
   6  12   2     1854.57     1779.04     82.06 o
   7  12   2      885.20      861.75     51.07 o
   8  12   2        9.43       -2.60     16.80 o
  -3  13   2      281.41      318.73     23.70 o
  -2  13   2       19.39       20.36      8.35 o
  -1  13   2     2070.89     2153.15     59.24 o
   0  13   2     2466.90     2627.98     70.09 o
   1  13   2      256.90      266.39     15.62 o
   2  13   2      753.24      682.18     25.08 o
   3  13   2      764.59      710.64     41.91 o
   4  13   2      788.06      692.26     41.96 o
   5  13   2       21.73       21.94     16.80 o
   6  13   2      565.95      567.68     41.34 o
   7  13   2     1137.92     1047.98     58.48 o
  -2  14   2       36.54       64.64     13.29 o
  -1  14   2      518.34      578.75     23.86 o
   0  14   2      884.95      921.49     42.30 o
   1  14   2     1274.81     1171.78     58.59 o
   2  14   2       17.30       19.45     14.42 o
   3  14   2      806.20      866.11     49.31 o
   4  14   2      830.24      784.45     47.00 o
   5  14   2      131.40      111.97     22.51 o
   2  15   2      196.85      184.48     23.98 o
  -5 -12   3      786.56      731.64     28.71 o
  -4 -12   3       94.05       94.39     12.31 o
  -3 -12   3      518.51      521.58     49.63 o
  -2 -12   3     1734.58     1735.71     51.89 o
  -1 -12   3      350.74      396.99     21.14 o
   0 -12   3        3.71       14.76     10.97 o
   1 -12   3      271.20      271.68     22.90 o
   2 -12   3      923.15     1024.17     48.35 o
  -7 -11   3        0.45        1.93      8.84 o
  -6 -11   3      344.69      337.79     19.20 o
  -5 -11   3      807.59      738.94     36.08 o
  -4 -11   3      365.37      345.32     18.89 o
  -3 -11   3       76.91       81.02     11.25 o
  -2 -11   3     2170.65     2036.73    104.40 o
  -1 -11   3     2057.67     2137.74     60.65 o
   0 -11   3      302.70      294.30     23.64 o
   1 -11   3      164.75      176.11     19.40 o
   2 -11   3      989.98     1142.20     51.69 o
   3 -11   3      514.17      558.35     34.10 o
  -8 -10   3      942.19      890.39     32.82 o
  -7 -10   3      214.84      206.47     14.99 o
  -6 -10   3      395.28      407.98     27.80 o
  -5 -10   3     1212.51     1115.32     36.60 o
  -4 -10   3      532.43      513.70     22.43 o
  -3 -10   3      124.92      108.85     11.03 o
  -2 -10   3      633.10      644.42     46.46 o
  -1 -10   3     3454.84     3685.52     94.88 o
   0 -10   3     2005.47     2068.82     78.21 o
   1 -10   3      346.04      339.88     23.98 o
   2 -10   3      523.69      520.17     30.82 o
   3 -10   3     1168.15     1170.42     51.75 o
   4 -10   3      562.44      545.34     32.40 o
   5 -10   3       47.80       76.40     16.46 o
  -9  -9   3      135.14      180.29     19.62 o
  -8  -9   3      630.94      619.84     26.37 o
  -7  -9   3      827.26      813.12     30.01 o
  -6  -9   3      216.78      219.24     14.99 o
  -5  -9   3     2094.15     1903.15     54.17 o
  -4  -9   3     2108.27     2069.04     57.72 o
  -3  -9   3      354.90      351.40     17.90 o
  -2  -9   3      356.82      358.15     19.14 o
  -1  -9   3     2981.27     3055.64     79.80 o
   0  -9   3     3571.04     3777.41    123.34 o
   1  -9   3       53.13       50.39     13.23 o
   2  -9   3      801.18      833.65     39.36 o
   3  -9   3      528.61      533.46     31.16 o
   4  -9   3      290.32      297.81     24.04 o
   5  -9   3       32.94       30.65     14.53 o
   6  -9   3      382.29      467.86     32.24 o
  -9  -8   3       39.35       30.03     13.29 o
  -8  -8   3      453.54      469.53     22.20 o
  -7  -8   3     1125.18     1074.54     35.86 o
  -6  -8   3      169.46      166.20     13.14 o
  -5  -8   3      380.25      360.78     18.95 o
  -4  -8   3     5045.16     4819.22    119.88 o
  -3  -8   3     3317.78     3176.15     91.93 o
  -2  -8   3      456.74      464.22     36.82 o
  -1  -8   3      989.48      941.52     30.21 o
   0  -8   3     5216.42     5622.22    137.57 o
   1  -8   3     2155.28     2236.90     81.61 o
   2  -8   3      237.33      274.90     22.00 o
   3  -8   3     2002.07     2016.57     76.35 o
   4  -8   3     1298.64     1297.66     55.20 o
   5  -8   3       95.25       97.50     16.29 o
   6  -8   3      119.58      145.34     19.57 o
   7  -8   3     1090.59     1217.42     57.23 o
 -10  -7   3      688.37      712.91     39.93 o
  -9  -7   3        7.82       13.46     12.95 o
  -8  -7   3      599.98      541.97     23.61 o
  -7  -7   3     1852.98     1781.54     51.66 o
  -6  -7   3     1152.23     1095.56     35.35 o
  -5  -7   3      133.01      128.74     11.40 o
  -4  -7   3     7147.08     7096.17    170.74 o
  -3  -7   3     5931.01     5813.86    141.46 o
  -2  -7   3      792.91      764.96     25.54 o
  -1  -7   3      692.07      668.09     23.11 o
   0  -7   3     1155.99     1229.25     36.28 o
   1  -7   3     4548.17     4907.38    162.87 o
   2  -7   3      591.09      559.03     29.69 o
   3  -7   3      813.36      897.50     41.57 o
   4  -7   3     4493.01     4562.58    155.41 o
   5  -7   3      790.67      775.23     39.08 o
   6  -7   3       12.85       22.00     12.72 o
   7  -7   3      497.79      479.80     31.10 o
 -10  -6   3      574.05      592.73     35.23 o
  -9  -6   3      144.78      132.50     17.59 o
  -8  -6   3      197.04      198.33     14.51 o
  -7  -6   3     1116.25     1054.51     44.82 o
  -6  -6   3     1573.11     1483.22     43.64 o
  -5  -6   3     1580.08     1531.72     44.10 o
  -4  -6   3     1369.91     1348.06     39.11 o
  -3  -6   3     8691.77     8651.24    205.37 o
  -2  -6   3     6657.54     6806.45    162.87 o
  -1  -6   3       20.26       15.16      7.30 o
   0  -6   3     1879.73     1844.33    113.76 o
   1  -6   3     5616.45     5326.84    174.47 o
   2  -6   3     2659.52     2790.15     97.10 o
   3  -6   3      190.44      214.05     17.93 o
   4  -6   3     3649.93     3571.55    123.62 o
   5  -6   3     2884.52     2879.05    103.72 o
   6  -6   3      430.63      354.87     26.07 o
   7  -6   3      123.33      138.78     19.06 o
   8  -6   3      893.25      891.90     45.47 o
 -10  -5   3      620.62      663.31     38.85 o
  -9  -5   3      789.69      863.28     43.89 o
  -8  -5   3       37.02       43.77     14.03 o
  -7  -5   3     2293.83     2032.34    130.38 o
  -6  -5   3     3226.70     3131.46     80.97 o
  -5  -5   3      632.97      634.42     23.09 o
  -4  -5   3       27.77       27.48      6.80 o
  -3  -5   3     3950.26     4198.84    103.20 o
  -2  -5   3     7780.43     7993.15    189.26 o
  -1  -5   3     2508.32     2638.00     66.55 o
   0  -5   3     1925.55     1947.47     50.90 o
   1  -5   3     3017.87     3120.25    105.13 o
   2  -5   3     3870.52     4022.44    134.31 o
   3  -5   3       20.79       33.14      9.90 o
   4  -5   3     1981.00     1986.42     73.58 o
   5  -5   3     4872.53     4832.62    163.21 o
   6  -5   3     1191.63     1210.52     53.39 o
   7  -5   3       10.64       15.27     11.54 o
   8  -5   3      381.64      398.25     28.39 o
 -10  -4   3      284.43      331.06     28.11 o
  -9  -4   3     1057.13     1168.38     53.50 o
  -8  -4   3      625.45      586.28     33.08 o
  -7  -4   3     1235.46     1159.30     42.56 o
  -6  -4   3     7460.87     7426.55    221.26 o
  -5  -4   3     2648.67     2586.67     67.08 o
  -4  -4   3       99.72       96.36      8.34 o
  -3  -4   3     2292.22     2550.21     64.73 o
  -2  -4   3     4754.19     4735.97    113.94 o
  -1  -4   3    13435.27    14498.65    272.13 o
   0  -4   3       23.89       28.28      5.09 o
   1  -4   3     4584.30     4518.35    147.09 o
   2  -4   3     2840.04     2538.21     86.98 o
   3  -4   3      955.28      951.96     39.13 o
   4  -4   3       58.27       59.15     11.08 o
   5  -4   3     4020.64     3948.81    134.99 o
   6  -4   3     4178.91     4163.54    143.53 o
   7  -4   3      360.91      316.41     25.28 o
   8  -4   3      176.82      155.80     18.78 o
   9  -4   3      404.26      370.76     27.03 o
 -11  -3   3       10.14        9.56     13.52 o
 -10  -3   3      406.30      453.10     31.95 o
  -9  -3   3      934.32     1032.03     49.43 o
  -8  -3   3      986.37      975.82     46.15 o
  -7  -3   3      122.11      120.42     17.11 o
  -6  -3   3     4716.00     4915.08    120.50 o
  -5  -3   3    11219.48    11339.54    266.28 o
  -4  -3   3     1984.54     1928.90     50.62 o
  -3  -3   3      589.06      563.44     13.76 o
  -2  -3   3    11183.54    12525.08    290.94 o
  -1  -3   3    15162.74    16299.79    335.49 o
   0  -3   3       76.96       56.55      7.52 o
   1  -3   3     6882.41     7341.20    232.89 o
   2  -3   3    11412.47    11591.55    364.99 o
   3  -3   3     3603.66     3667.01    122.15 o
   4  -3   3        6.86       32.07      8.82 o
   5  -3   3     2272.16     2169.03     79.17 o
   6  -3   3     5390.71     5452.04    182.38 o
   7  -3   3     2067.20     1908.27     74.59 o
   8  -3   3       40.47       23.02     11.99 o
   9  -3   3      495.53      462.89     30.03 o
 -11  -2   3      289.56      327.95     28.05 o
 -10  -2   3      113.94      152.81     20.92 o
  -9  -2   3      977.66      946.41     46.77 o
  -8  -2   3     1595.43     1582.07     65.26 o
  -7  -2   3      316.03      330.33     24.71 o
  -6  -2   3      668.60      671.76     23.23 o
  -5  -2   3    11679.02    11820.91    276.99 o
  -4  -2   3     4801.35     4636.63     90.30 o
  -3  -2   3     1880.53     2126.84     42.93 o
  -2  -2   3     1525.06     1592.36     32.28 o
  -1  -2   3     5746.28     6179.50    117.40 o
   0  -2   3     4351.56     4643.05    148.34 o
   1  -2   3      121.15      132.90      9.61 o
   2  -2   3    18879.81    19151.04    596.24 o
   3  -2   3    10011.80     9553.66    302.28 o
   4  -2   3     2175.10     2114.57     75.05 o
   5  -2   3      801.97      732.93     33.82 o
   6  -2   3     2328.75     2145.85     79.40 o
   7  -2   3     3195.22     3014.16    107.73 o
   8  -2   3      478.03      444.96     28.05 o
   9  -2   3      309.94      356.91     26.69 o
  10  -2   3      711.50      711.10     38.74 o
 -11  -1   3      539.76      610.26     38.85 o
 -10  -1   3        0.36        7.86     13.74 o
  -9  -1   3     1733.64     1876.77     76.29 o
  -8  -1   3     4275.25     4253.91    147.60 o
  -7  -1   3      588.93      595.28     32.40 o
  -6  -1   3       41.30       47.12     10.83 o
  -5  -1   3     6369.13     7018.93    166.79 o
  -4  -1   3    13832.26    14239.87    268.31 o
  -3  -1   3     2987.93     3030.43     59.55 o
  -2  -1   3     3540.99     3799.04     73.06 o
  -1  -1   3     5630.89     6291.31    142.06 o
   0  -1   3     1102.76     1097.69     38.29 o
   1  -1   3     1253.93     1325.49     45.58 o
   2  -1   3     6571.13     7083.94    223.78 o
   3  -1   3    15135.61    14935.41    467.41 o
   4  -1   3     6300.62     6266.35    202.18 o
   5  -1   3      122.50      121.08     12.89 o
   6  -1   3     1557.63     1467.15     57.57 o
   7  -1   3     1950.11     1940.22     73.86 o
   8  -1   3      396.95      373.70     26.13 o
   9  -1   3       22.50       38.06     12.67 o
  10  -1   3      797.04      821.49     41.28 o
 -11   0   3      392.77      453.44     33.08 o
 -10   0   3      147.62      164.40     21.43 o
  -9   0   3      661.70      697.02     38.63 o
  -8   0   3     3643.19     3727.86    131.88 o
  -7   0   3     2672.42     2487.88     91.50 o
  -6   0   3      627.04      625.66     54.12 o
  -5   0   3     1128.09     1108.74     25.42 o
  -4   0   3     7961.81     8340.26    158.92 o
  -3   0   3    16493.78    16481.11    380.71 o
  -2   0   3     1113.66     1273.74     32.68 o
  -1   0   3    22808.38    24238.94    751.42 o
   0   0   3    18864.26    19868.62    442.63 o
   1   0   3     1644.45     1658.48     39.74 o
   2   0   3      452.82      423.98     17.76 o
   3   0   3    15582.18    15273.82    476.80 o
   4   0   3    15102.86    14360.04    450.61 o
   5   0   3     1273.73     1213.46     47.84 o
   6   0   3     1311.80     1218.55     49.26 o
   7   0   3      701.86      671.68     33.25 o
   8   0   3      935.21      837.10     39.98 o
   9   0   3       63.01       46.83     12.39 o
  10   0   3      491.83      537.65     32.07 o
 -10   1   3      539.11      609.19     36.25 o
  -9   1   3       14.10       18.21     13.18 o
  -8   1   3     2356.78     2429.91     92.24 o
  -7   1   3     4385.11     4448.46    152.81 o
  -6   1   3     3070.76     3107.27     78.04 o
  -5   1   3       15.75       29.23      5.69 o
  -4   1   3     2535.97     2491.11     66.42 o
  -3   1   3    18360.25    18771.17    420.22 o
  -2   1   3      624.67      597.93     25.82 o
  -1   1   3     7938.46     8137.89    182.87 o
   0   1   3    45492.50    41211.46    919.92 o
   1   1   3     9507.97    10075.14    225.55 o
   2   1   3      860.14      893.93     31.50 o
   3   1   3     4157.38     4235.53    136.12 o
   4   1   3    19691.76    19332.78    347.50 o
   5   1   3     6607.23     6092.42    113.82 o
   6   1   3       54.36       55.53      6.41 o
   7   1   3     2308.21     2321.71     48.61 o
   8   1   3     2643.15     2615.80     54.64 o
   9   1   3      270.98      267.51     13.17 o
  10   1   3       93.01      112.88     15.78 o
 -10   2   3      432.40      436.46     18.29 o
  -9   2   3      349.35      370.78     13.57 o
  -8   2   3      228.42      207.95     21.60 o
  -7   2   3     3498.98     3417.78    121.48 o
  -6   2   3     6716.09     6753.18    159.18 o
  -5   2   3       26.35       26.53      7.13 o
  -4   2   3     1998.66     1914.70     49.23 o
  -3   2   3     3870.52     4008.10     94.40 o
  -2   2   3     5558.19     5885.22    134.35 o
  -1   2   3     1424.34     1496.33     36.30 o
   0   2   3      711.19      672.78     16.92 o
   1   2   3    25900.05    24934.76    769.01 o
   2   2   3     9526.03    10073.14    226.07 o
   3   2   3       39.03       36.31      3.41 o
   4   2   3     8807.43     8595.47    156.42 o
   5   2   3     6137.50     5707.65    106.23 o
   6   2   3      835.10      772.14     19.93 o
   7   2   3      940.87      709.88     19.63 o
   8   2   3     2609.82     2554.56     52.97 o
   9   2   3      485.72      477.05     23.87 o
  10   2   3        1.96       -5.90      6.49 o
  11   2   3      201.65      274.17     24.04 o
 -10   3   3     1024.22     1090.01     42.53 o
  -9   3   3      336.11      307.70     14.33 o
  -8   3   3        7.23       16.41      6.39 o
  -7   3   3     1878.98     1862.91     36.31 o
  -6   3   3     5315.03     5515.95    132.20 o
  -5   3   3     1617.10     1555.28     43.33 o
  -4   3   3     3328.42     3491.07     84.82 o
  -3   3   3     4614.66     4691.24    110.02 o
  -2   3   3     7676.69     7962.09    151.04 o
  -1   3   3     2558.55     2676.26     52.30 o
   0   3   3       87.10      125.23      3.36 o
   1   3   3    68091.12    56518.85   1811.17 o
   2   3   3     7882.77     8167.22    183.86 o
   3   3   3      213.86      228.09      9.18 o
   4   3   3     2594.73     2427.25     81.66 o
   5   3   3     3250.27     2699.56     92.07 o
   6   3   3     4091.04     4325.23    144.10 o
   7   3   3        2.56        8.30      6.47 o
   8   3   3     2353.92     2321.94     48.92 o
   9   3   3     1380.62     1424.72     33.51 o
  10   3   3       62.27       62.61      8.34 o
  11   3   3       95.88       98.04     10.01 o
 -10   4   3      976.45     1029.48     28.55 o
  -9   4   3      910.12      882.66     25.06 o
  -8   4   3      112.98      129.13     25.34 o
  -7   4   3      453.92      419.74     15.51 o
  -6   4   3     2451.40     2451.69     45.18 o
  -5   4   3     4605.37     4515.55     76.04 o
  -4   4   3      139.33      158.82      7.21 o
  -3   4   3     7701.93     8052.88    129.60 o
  -2   4   3     8306.36     8551.84    123.42 o
  -1   4   3     1715.79     1764.26     50.73 o
   0   4   3      330.32      360.09      9.29 o
   1   4   3    28899.25    29951.32    667.09 o
   2   4   3    13210.61    13778.76    363.89 o
   3   4   3     1145.22     1161.34     29.55 o
   4   4   3     1542.14     1600.63     52.00 o
   5   4   3     1339.43      887.15     35.74 o
   6   4   3     3181.86     3588.00    121.25 o
   7   4   3      388.43      404.52     24.54 o
   8   4   3      804.92      909.31     41.68 o
   9   4   3     1965.10     2072.44     45.11 o
  10   4   3      706.29      663.35     22.82 o
  11   4   3        5.72        0.31      7.51 o
  -9   5   3     1952.39     1959.45     78.10 o
  -8   5   3      686.32      677.58     20.97 o
  -7   5   3       10.54       -0.48      5.82 o
  -6   5   3     2510.84     2488.92     46.42 o
  -5   5   3     3135.90     3107.36     54.73 o
  -4   5   3     1491.13     1526.04     29.51 o
  -3   5   3     2069.22     2138.08     38.10 o
  -2   5   3    10284.97    10485.35    198.43 o
  -1   5   3     8597.81     8906.36    290.12 o
   0   5   3      374.11      412.07     29.03 o
   1   5   3     7690.49     8365.19    157.86 o
   2   5   3     8826.03     9555.65    214.46 o
   3   5   3    14111.92    14952.51    334.54 o
   4   5   3        2.30        5.40      4.06 o
   5   5   3     4837.43     5114.25    216.51 o
   6   5   3     2903.86     2998.44    106.32 o
   7   5   3      554.35      573.87     21.14 o
   8   5   3      559.25      563.55     30.82 o
   9   5   3     1940.97     2313.19     86.58 o
  10   5   3     1381.27     1532.56     36.20 o
  -9   6   3     1105.88     1048.55     50.16 o
  -8   6   3     1599.50     1673.12     68.94 o
  -7   6   3       55.83       51.69     14.08 o
  -6   6   3      605.71      606.63     24.77 o
  -5   6   3     2558.13     2625.77     91.28 o
  -4   6   3     3991.21     3982.24     97.06 o
  -3   6   3        0.77        9.42      3.76 o
  -2   6   3    13629.58    14344.29    270.44 o
  -1   6   3    17154.34    17480.38    327.45 o
   0   6   3     2104.08     2125.38     48.71 o
   1   6   3      371.91      359.34     16.29 o
   2   6   3     2345.31     2204.89     44.45 o
   3   6   3    10770.11    11201.04    211.43 o
   4   6   3     2393.21     2455.14     50.36 o
   5   6   3     1232.37     1240.84     33.26 o
   6   6   3     3515.68     3593.90    156.23 o
   7   6   3     1196.19     1139.37     47.39 o
   8   6   3       63.91       75.26      8.20 o
   9   6   3      401.15      452.54     17.17 o
  10   6   3     1213.30     1545.25     72.78 o
  -9   7   3      141.24      165.70     19.91 o
  -8   7   3     1416.89     1373.90     59.83 o
  -7   7   3      545.76      593.75     33.88 o
  -6   7   3      196.00      193.46     14.29 o
  -5   7   3     2184.06     2222.64     60.22 o
  -4   7   3     1191.51     1214.67     36.37 o
  -3   7   3      892.13      915.50     22.58 o
  -2   7   3     2858.58     3077.37     74.89 o
  -1   7   3    14288.40    14571.34    274.32 o
   0   7   3     9594.65     9975.67    237.26 o
   1   7   3     1095.76     1150.80     25.30 o
   2   7   3     2732.82     2647.79     52.93 o
   3   7   3     5472.61     5955.12    114.74 o
   4   7   3     3735.32     3921.83     77.71 o
   5   7   3      201.97      219.70      9.63 o
   6   7   3     4084.31     4229.09     84.88 o
   7   7   3     2775.79     2679.56    144.33 o
   8   7   3      209.60      128.88     59.10 o
   9   7   3       27.29       29.86     15.50 o
  10   7   3      687.29      866.79     50.90 o
  -8   8   3     1072.15     1118.73     52.09 o
  -7   8   3      994.99      923.00     44.85 o
  -6   8   3        3.79        4.68      8.54 o
  -5   8   3     2283.00     2321.93     72.61 o
  -4   8   3     3661.25     3634.74     90.47 o
  -3   8   3      407.72      384.32     26.58 o
  -2   8   3       37.52       48.42      5.31 o
  -1   8   3     4535.29     4661.58     91.58 o
   0   8   3    11068.88    10973.31    261.37 o
   1   8   3     1794.16     1723.19     36.46 o
   2   8   3     1272.22     1286.81     28.28 o
   3   8   3     1788.79     1777.74     37.61 o
   4   8   3     2234.74     2342.75     48.53 o
   5   8   3      124.35      126.58      7.76 o
   6   8   3     1280.39     1299.82     38.92 o
   7   8   3     4966.31     5254.83    130.22 o
   8   8   3      919.70      975.65     52.03 o
   9   8   3       73.67       75.61     19.17 o
  10   8   3      498.17      591.54     41.00 o
  -7   9   3      773.07      792.59     41.62 o
  -6   9   3      648.14      637.97     35.35 o
  -5   9   3      396.78      387.98     19.79 o
  -4   9   3     4696.28     4869.89    118.31 o
  -3   9   3     4219.46     4363.99    106.06 o
  -2   9   3     1317.61     1259.20     41.82 o
  -1   9   3      875.47      879.52     22.26 o
   0   9   3     7450.72     7220.80    170.01 o
   1   9   3     6744.77     6542.75    126.47 o
   2   9   3       24.03       42.26     12.29 o
   3   9   3     3930.53     3865.91     76.57 o
   4   9   3     3426.39     3434.99     89.83 o
   5   9   3      325.14      330.81     15.56 o
   6   9   3       72.99       70.69      8.77 o
   7   9   3     2632.20     2669.58    110.90 o
   8   9   3     1665.93     1746.07     80.08 o
   9   9   3      331.95      386.48     33.71 o
  10   9   3      233.54      255.79     29.07 o
  -7  10   3      327.30      333.61     25.96 o
  -6  10   3      430.83      459.32     30.03 o
  -5  10   3       21.50       24.24      9.66 o
  -4  10   3     1600.71     1649.22     75.95 o
  -3  10   3     4135.21     3870.35    276.70 o
  -2  10   3     1290.55     1301.58     31.07 o
  -1  10   3        4.68       19.15      6.66 o
   0  10   3     1384.69     1407.47     32.14 o
   1  10   3     3281.16     3318.46     93.37 o
   2  10   3     1961.76     1975.91     42.22 o
   3  10   3      508.83      537.98     19.51 o
   4  10   3     3759.95     3534.24     88.73 o
   5  10   3     2259.23     2125.88     90.65 o
   6  10   3      296.32      292.10     27.32 o
   7  10   3      345.49      387.61     33.25 o
   8  10   3     2356.37     2357.47    101.74 o
   9  10   3      980.36     1089.95     59.15 o
  -6  11   3      586.54      600.03     34.44 o
  -5  11   3      145.96      139.35     16.68 o
  -4  11   3      307.75      303.76     17.73 o
  -3  11   3     3382.87     3440.17     87.00 o
  -2  11   3     2199.20     2233.06     48.99 o
  -1  11   3       23.82       31.22      6.18 o
   0  11   3      641.52      638.20     18.49 o
   1  11   3     1184.37     1140.45     52.93 o
   2  11   3     1751.57     1743.51     47.59 o
   3  11   3      186.22      172.82     11.01 o
   4  11   3     1970.84     1991.91     85.96 o
   5  11   3     2264.21     2258.73     96.48 o
   6  11   3      177.32      187.25     22.85 o
   7  11   3       22.37       28.50     17.25 o
   8  11   3      563.78      652.56     44.45 o
   9  11   3      764.81      877.42     52.99 o
  -5  12   3      295.33      322.63     25.22 o
  -4  12   3        9.55        8.65     10.86 o
  -3  12   3      658.97      720.20     70.07 o
  -2  12   3     3008.49     3011.54     76.02 o
  -1  12   3      971.27      987.67     26.04 o
   0  12   3       95.30      102.03     10.01 o
   1  12   3     1718.53     1596.24     44.98 o
   2  12   3     1450.47     1306.49     61.02 o
   3  12   3      221.79      224.29     22.62 o
   4  12   3      618.40      605.63     38.46 o
   5  12   3     3070.05     2884.60    118.37 o
   6  12   3      823.43      887.37     51.46 o
   7  12   3       11.62        5.43     16.80 o
   8  12   3      254.68      288.19     29.29 o
  -4  13   3       78.90      101.00     15.55 o
  -3  13   3      291.06      292.55     22.00 o
  -2  13   3     1648.27     1614.85    101.48 o
  -1  13   3     1548.49     1559.82     55.28 o
   0  13   3        4.40       15.06      7.78 o
   1  13   3     1431.88     1408.85     64.75 o
   2  13   3      722.51      681.35     40.55 o
   3  13   3      439.92      402.49     31.56 o
   4  13   3        8.65        6.79     14.36 o
   5  13   3      900.00      904.73     51.18 o
   6  13   3     1958.66     1876.20     85.96 o
   7  13   3      229.53      232.89     27.88 o
  -2  14   3      513.49      527.80     22.29 o
  -1  14   3     1066.75     1115.67     35.69 o
   0  14   3      507.93      477.82     33.76 o
   1  14   3      337.92      332.42     29.46 o
   2  14   3     1395.96     1459.35     68.66 o
   3  14   3      804.25      758.60     44.96 o
   4  14   3       14.22       16.85     15.55 o
   5  14   3      326.22      367.03     31.39 o
   6  14   3     1175.75     1119.97     60.46 o
   0  15   3      521.91      562.93     37.66 o
   1  15   3        7.78        7.58     14.53 o
   2  15   3      810.94      850.10     49.26 o
   3  15   3     1273.58     1286.75     64.81 o
   4  15   3      189.63      175.82     23.36 o
  -4 -12   4      834.28      756.42     29.88 o
  -3 -12   4     1508.77     1477.67     46.82 o
  -2 -12   4      310.31      329.44     19.76 o
  -1 -12   4       22.73       26.13     13.80 o
   0 -12   4      629.70      724.22     39.47 o
  -6 -11   4      450.73      385.46     21.06 o
  -5 -11   4      121.50      135.61     13.34 o
  -4 -11   4      111.16       94.62     11.90 o
  -3 -11   4     1457.51     1513.37     46.95 o
  -2 -11   4     1525.43     1518.28     46.90 o
  -1 -11   4      220.86      233.45     21.49 o
   0 -11   4      184.09      210.94     20.08 o
   1 -11   4      571.75      635.88     35.74 o
   2 -11   4      456.40      533.58     32.46 o
   3 -11   4        0.55       -2.71     11.31 o
  -7 -10   4      593.57      560.29     25.27 o
  -6 -10   4     1416.82     1339.94     42.88 o
  -5 -10   4      223.90      219.79     14.76 o
  -4 -10   4        1.64        0.84      8.27 o
  -3 -10   4     1044.84      989.88     33.99 o
  -2 -10   4     2248.87     2306.47     64.26 o
  -1 -10   4     1200.24     1282.78     40.81 o
   0 -10   4       49.43       48.86     12.22 o
   1 -10   4      937.92      997.25     46.60 o
   2 -10   4      735.06      800.00     40.04 o
   3 -10   4      122.55      136.29     17.64 o
   4 -10   4      305.11      358.15     28.50 o
  -8  -9   4      107.09      107.42     12.92 o
  -7  -9   4      193.43      202.81     28.39 o
  -6  -9   4     1721.19     1609.35     48.50 o
  -5  -9   4     1386.20     1263.25     40.09 o
  -4  -9   4      255.47      234.19     15.47 o
  -3  -9   4      478.01      454.92     20.95 o
  -2  -9   4     2031.54     2088.68     58.31 o
  -1  -9   4     1457.46     1562.94     46.55 o
   0  -9   4        1.52        3.68     10.97 o
   1  -9   4     1288.53     1365.47     57.01 o
   2  -9   4      913.68      919.10     42.53 o
   3  -9   4      257.30      285.88     23.81 o
   4  -9   4        2.77        7.30     10.58 o
   5  -9   4      585.43      614.45     35.97 o
  -9  -8   4      521.34      544.89     33.59 o
  -8  -8   4      457.15      439.79     21.86 o
  -7  -8   4       34.51       32.41     15.61 o
  -6  -8   4     1105.07     1017.84     34.48 o
  -5  -8   4     2975.40     2784.02     84.26 o
  -4  -8   4     2152.68     2058.42     57.47 o
  -3  -8   4       50.16       41.75      8.80 o
  -2  -8   4     1539.03     1520.03     57.85 o
  -1  -8   4     3256.11     3353.14     86.46 o
   0  -8   4     1259.00     1197.11     49.54 o
   1  -8   4     1236.39     1340.19     55.20 o
   2  -8   4     2536.64     2502.30     91.56 o
   3  -8   4     1826.77     1919.01     74.03 o
   4  -8   4        9.08       -1.58      9.84 o
   5  -8   4      371.31      383.99     28.67 o
   6  -8   4     1313.73     1477.62     64.24 o
  -9  -7   4      659.74      655.79     36.53 o
  -8  -7   4      910.93      915.17     32.49 o
  -7  -7   4      299.51      282.10     16.96 o
  -6  -7   4      379.66      384.94     19.47 o
  -5  -7   4     3322.90     3264.77     84.57 o
  -4  -7   4     3470.72     3325.81     85.61 o
  -3  -7   4       44.16       48.04      9.33 o
  -2  -7   4      516.56      563.31     22.04 o
  -1  -7   4     2269.32     2353.65     62.74 o
   0  -7   4     1878.74     1945.31     71.71 o
   1  -7   4        0.27        1.07      8.31 o
   2  -7   4      908.80      969.71     43.32 o
   3  -7   4     4496.74     4533.68    153.54 o
   4  -7   4      667.79      684.18     35.74 o
   5  -7   4       23.42       22.73     11.48 o
   6  -7   4      806.52      803.05     42.19 o
   7  -7   4      680.81      713.53     40.89 o
 -10  -6   4       70.54       77.59     17.31 o
  -9  -6   4      402.58      446.66     31.27 o
  -8  -6   4     1455.40     1414.16     59.49 o
  -7  -6   4     1569.05     1492.32     45.06 o
  -6  -6   4       33.75       36.15      8.50 o
  -5  -6   4     1895.77     1793.61     50.68 o
  -4  -6   4     6447.79     6242.60    151.63 o
  -3  -6   4     2117.68     2122.14     57.06 o
  -2  -6   4      689.54      676.57     23.38 o
  -1  -6   4     3832.30     3815.93     95.24 o
   0  -6   4     2246.78     2359.16     83.70 o
   1  -6   4      972.16      986.79     41.91 o
   2  -6   4      642.21      617.22     30.43 o
   3  -6   4     6982.62     7093.49    231.30 o
   4  -6   4     2900.70     2820.35    100.72 o
   5  -6   4       34.89       28.96     12.89 o
   6  -6   4      452.58      496.03     31.73 o
   7  -6   4      848.52      852.31     43.66 o
   8  -6   4      539.00      552.01     35.57 o
 -10  -5   4      213.98      209.59     22.85 o
  -9  -5   4      177.89      182.10     20.13 o
  -8  -5   4     2159.83     2162.47     83.36 o
  -7  -5   4     1527.31     1435.19     43.35 o
  -6  -5   4      196.57      196.54     13.28 o
  -5  -5   4      290.14      294.14     15.91 o
  -4  -5   4     2958.34     3065.32     78.49 o
  -3  -5   4     5047.12     5085.52    124.03 o
  -2  -5   4      345.40      308.62     24.97 o
  -1  -5   4     2487.77     2640.52     53.43 o
   0  -5   4     6285.46     6832.50    220.33 o
   1  -5   4     1419.86     1450.98     54.69 o
   2  -5   4      466.98      472.95     24.88 o
   3  -5   4     4625.57     4875.09    162.08 o
   4  -5   4     4099.02     4219.92    143.53 o
   5  -5   4      786.45      739.94     36.65 o
   6  -5   4       94.75       97.61     16.46 o
   7  -5   4      551.23      589.23     35.18 o
   8  -5   4      588.69      610.94     36.70 o
 -10  -4   4      522.05      584.76     37.16 o
  -9  -4   4      211.73      225.65     21.77 o
  -8  -4   4     1619.30     1630.25     67.41 o
  -7  -4   4     3512.78     3484.72     89.50 o
  -6  -4   4     3683.71     3778.91     95.54 o
  -5  -4   4        0.93        1.36      6.17 o
  -4  -4   4     3048.88     3212.93     81.12 o
  -3  -4   4     9332.97     9764.18    229.87 o
  -2  -4   4     2708.10     2836.29     56.38 o
  -1  -4   4      439.26      372.43     12.82 o
   0  -4   4     9725.38     9997.04    316.58 o
   1  -4   4     6806.74     6816.50    218.69 o
   2  -4   4      600.34      638.88     29.07 o
   3  -4   4     2433.78     2231.52     79.80 o
   4  -4   4     4464.92     4430.42    148.45 o
   5  -4   4     4775.47     4803.61    161.91 o
   6  -4   4      109.95       99.14     16.06 o
   7  -4   4      798.73      830.31     42.36 o
   8  -4   4      569.36      523.74     32.18 o
   9  -4   4      157.89      166.77     20.59 o
 -10  -3   4      439.20      489.47     34.16 o
  -9  -3   4      268.09      318.22     27.20 o
  -8  -3   4       94.86       80.36     16.12 o
  -7  -3   4     3011.48     3121.16    111.81 o
  -6  -3   4     5712.83     5557.64    135.54 o
  -5  -3   4      382.39      371.51     28.53 o
  -4  -3   4      800.08      896.01     21.04 o
  -3  -3   4     5366.92     5721.05    109.98 o
  -2  -3   4     3852.07     3803.81     74.05 o
  -1  -3   4       26.24       38.14      6.03 o
   0  -3   4    10350.43    11390.96    295.49 o
   1  -3   4    10849.30    10635.63    335.30 o
   2  -3   4     3927.92     3939.71    129.96 o
   3  -3   4       34.91       57.74      9.56 o
   4  -3   4     3024.30     2629.03     92.35 o
   5  -3   4     5045.09     5025.92    167.68 o
   6  -3   4     2050.78     1945.42     73.97 o
   7  -3   4      180.65      163.78     18.49 o
   8  -3   4     1131.99     1146.84     51.86 o
   9  -3   4      538.34      509.60     32.40 o
 -10  -2   4     1243.45     1253.72     57.46 o
  -9  -2   4      494.69      503.21     33.25 o
  -8  -2   4        3.56       -4.75     11.25 o
  -7  -2   4     1086.34     1088.02     48.07 o
  -6  -2   4     3851.77     3800.72     94.84 o
  -5  -2   4     3367.18     3264.75     65.71 o
  -4  -2   4       10.57       11.59      3.37 o
  -3  -2   4     2141.54     1988.10     40.54 o
  -2  -2   4     5841.41     6401.13    121.90 o
  -1  -2   4     1035.61     1147.99     33.82 o
   0  -2   4     2506.24     2694.98     63.62 o
   1  -2   4    15311.05    15616.02    487.54 o
   2  -2   4    13650.04    13624.00    426.75 o
   3  -2   4     1318.83     1361.46     50.61 o
   4  -2   4     1530.81     1544.69     58.08 o
   5  -2   4     2641.50     2552.07     90.48 o
   6  -2   4     2554.59     2366.74     86.13 o
   7  -2   4        6.37       16.80     11.48 o
   8  -2   4      774.58      654.77     35.12 o
   9  -2   4     1098.54     1130.49     51.63 o
 -10  -1   4     1591.74     1740.02     73.80 o
  -9  -1   4     1856.62     1888.59     76.18 o
  -8  -1   4      665.80      673.49     37.27 o
  -7  -1   4      539.05      494.16     30.09 o
  -6  -1   4     5006.52     5092.33    156.11 o
  -5  -1   4     4970.87     4945.01     96.74 o
  -4  -1   4       40.69       37.66      4.23 o
  -3  -1   4     5928.39     6177.79    117.99 o
  -2  -1   4    12391.13    12933.99    242.44 o
  -1  -1   4      601.58      612.06     25.70 o
   0  -1   4        2.03       17.64      5.26 o
   1  -1   4     8761.45     8711.87    273.60 o
   2  -1   4    17836.49    18122.45    564.46 o
   3  -1   4     2400.87     2240.40     76.69 o
   4  -1   4      212.12      178.65     13.91 o
   5  -1   4     1865.67     1891.36     69.45 o
   6  -1   4      773.84      791.23     36.36 o
   7  -1   4      301.07      278.07     22.17 o
   8  -1   4      376.83      380.21     26.24 o
   9  -1   4     1544.27     1505.10     62.32 o
  10  -1   4      532.39      501.00     31.50 o
 -10   0   4      550.18      594.03     37.32 o
  -9   0   4     2100.14     2197.70     86.24 o
  -8   0   4     1447.38     1472.02     61.81 o
  -7   0   4      117.70      143.53     16.80 o
  -6   0   4      846.05      784.56     32.86 o
  -5   0   4     6992.80     7332.46    140.86 o
  -4   0   4     4688.34     4812.92     93.27 o
  -3   0   4     3127.62     3443.68     83.09 o
  -2   0   4    18060.77    18796.56    585.61 o
  -1   0   4    23907.66    25467.83    790.21 o
   0   0   4     6363.21     7084.85    160.26 o
   1   0   4     5823.66     5993.47    136.24 o
   2   0   4    16154.56    16161.02    502.81 o
   3   0   4     9462.64     8962.74    282.43 o
   4   0   4     1648.42     1664.13     59.78 o
   5   0   4     2821.43     2712.96     93.82 o
   6   0   4     3459.80     3256.15    112.43 o
   7   0   4      872.19      806.67     38.06 o
   8   0   4      106.33      104.45     15.16 o
   9   0   4     1000.09      973.62     45.24 o
  10   0   4     1068.86     1049.85     48.41 o
 -10   1   4       54.15       46.60     16.51 o
  -9   1   4     1529.53     1518.56     64.92 o
  -8   1   4     1797.75     1880.67     75.44 o
  -7   1   4      568.57      520.68     29.46 o
  -6   1   4      830.41      775.82     25.82 o
  -5   1   4     3092.53     3202.12     78.56 o
  -4   1   4     2677.10     2752.07     67.22 o
  -3   1   4       17.53       42.88      4.95 o
  -2   1   4     6542.71     6602.58    149.99 o
  -1   1   4    16056.01    16406.51    366.35 o
   0   1   4    14308.94    15902.87    363.49 o
   1   1   4       69.64       70.29      4.92 o
   2   1   4     5699.83     6023.27    137.28 o
   3   1   4    12065.43    11866.68    371.10 o
   4   1   4     4075.50     3916.57    128.26 o
   5   1   4      490.80      475.72     24.09 o
   6   1   4     5428.10     5146.88    169.60 o
   7   1   4     2235.54     1993.55     73.97 o
   8   1   4      161.55      148.96     16.17 o
   9   1   4      438.07      417.19     26.75 o
  10   1   4     1102.61     1061.50     48.01 o
 -10   2   4       85.64       96.11      9.05 o
  -9   2   4      246.35      230.62     22.62 o
  -8   2   4     2334.16     2361.93     90.54 o
  -7   2   4     3724.80     3638.51     91.33 o
  -6   2   4      478.96      453.17     19.00 o
  -5   2   4     4101.32     3959.59     95.73 o
  -4   2   4     6796.92     7076.31    163.45 o
  -3   2   4     2551.21     2697.09     65.14 o
  -2   2   4     1529.78     1512.99     37.79 o
  -1   2   4    24891.93    23053.91    513.61 o
   0   2   4    20099.05    20266.60    465.35 o
   1   2   4      947.86     1085.19     56.95 o
   2   2   4      529.99      487.92     14.13 o
   3   2   4     6466.28     6606.50    151.02 o
   4   2   4     3067.18     2873.91     95.35 o
   5   2   4        2.40        9.52      4.13 o
   6   2   4     2457.84     2270.20     46.36 o
   7   2   4     2820.80     2382.82     86.38 o
   8   2   4      513.04      489.54     16.33 o
   9   2   4       45.35       45.86     12.61 o
  10   2   4      474.49      494.56     29.80 o
 -10   3   4      220.78      255.17     22.37 o
  -9   3   4       49.64       55.82      8.81 o
  -8   3   4     1409.46     1445.72     61.70 o
  -7   3   4     3448.23     3483.47     88.28 o
  -6   3   4       10.25       37.76     28.64 o
  -5   3   4     2277.03     2337.71     60.50 o
  -4   3   4     8906.39     9117.40    209.18 o
  -3   3   4     5199.67     5305.22    123.42 o
  -2   3   4      371.08      397.95     15.81 o
  -1   3   4     9594.38     9809.57    220.69 o
   0   3   4    18175.93    18037.05    402.42 o
   1   3   4    18046.34    19191.36    615.86 o
   2   3   4       16.53       26.79      2.67 o
   3   3   4     7851.56     7914.54    125.41 o
   4   3   4     6825.17     6833.52    120.05 o
   5   3   4     1290.78     1129.38     28.84 o
   6   3   4     1217.95     1172.85     26.64 o
   7   3   4     4673.34     4426.17     85.12 o
   8   3   4     1606.25     1525.69     35.52 o
   9   3   4        4.22       17.51      6.49 o
  10   3   4      372.99      383.56     15.27 o
 -10   4   4      657.36      695.53     22.59 o
  -9   4   4        0.28       -0.87      6.11 o
  -8   4   4      537.22      520.40     26.44 o
  -7   4   4     2974.48     2995.67     54.63 o
  -6   4   4      434.83      454.46     15.06 o
  -5   4   4       89.36      100.32     18.24 o
  -4   4   4     7711.20     7592.68    175.92 o
  -3   4   4     8165.00     8225.08    188.55 o
  -2   4   4     2444.96     2662.13     52.94 o
  -1   4   4     4885.24     5351.60     77.90 o
   0   4   4    19285.53    20887.51    325.10 o
   1   4   4    17743.99    18774.39    602.80 o
   2   4   4       60.13       49.31      7.80 o
   3   4   4     3051.28     3063.67     71.70 o
   4   4   4     6351.80     6590.50    151.08 o
   5   4   4     1828.04     1882.48     48.25 o
   6   4   4        0.34        6.28      5.54 o
   7   4   4     2092.62     2025.16     42.33 o
   8   4   4     4497.58     4479.64     87.00 o
   9   4   4      888.55      849.83     23.81 o
  10   4   4       46.71       53.60      7.94 o
  -9   5   4      123.06      140.20     10.80 o
  -8   5   4      186.93      186.49     11.33 o
  -7   5   4      732.90      726.13     21.54 o
  -6   5   4     1660.69     1655.51     32.93 o
  -5   5   4     1727.37     1790.25     34.58 o
  -4   5   4     4127.17     4056.61     69.05 o
  -3   5   4    11224.43    11220.85    161.78 o
  -2   5   4     7693.90     8163.10    118.59 o
  -1   5   4      174.16      208.91      9.01 o
   0   5   4     8972.14     9546.55    179.69 o
   1   5   4     8012.31     8424.18    189.43 o
   2   5   4     6320.33     6653.70    150.32 o
   3   5   4      425.17      457.16     14.25 o
   4   5   4     5602.55     5690.63    141.04 o
   5   5   4     5266.89     5480.94    188.83 o
   6   5   4      104.45      105.99      8.89 o
   7   5   4     1392.77     1314.97     55.14 o
   8   5   4     3180.37     3345.63    111.21 o
   9   5   4     1766.38     1780.92     36.57 o
  10   5   4      105.16      118.65     17.87 o
  -9   6   4      576.09      582.44     34.72 o
  -8   6   4       50.02       41.17     14.14 o
  -7   6   4     1168.22     1183.11     32.41 o
  -6   6   4     2377.34     2340.12     44.06 o
  -5   6   4      262.41      295.53     24.26 o
  -4   6   4      624.55      602.51     15.34 o
  -3   6   4    10227.47    10503.67    199.75 o
  -2   6   4     7653.73     7525.81    143.87 o
  -1   6   4     2092.88     2032.70    175.94 o
   0   6   4      562.49      519.77     13.23 o
   1   6   4      816.56      777.22     17.82 o
   2   6   4     9656.78    10499.99    197.98 o
   3   6   4      548.77      578.20     16.84 o
   4   6   4     2536.16     2550.74     65.38 o
   5   6   4     6574.29     6871.28    230.37 o
   6   6   4     1454.77     1533.56     97.04 o
   7   6   4       23.28       30.88      7.07 o
   8   6   4     1139.94     1132.64     49.48 o
   9   6   4     1734.87     1741.21     70.63 o
  -9   7   4      601.00      649.62     37.72 o
  -8   7   4       71.53       83.87     16.34 o
  -7   7   4      677.10      639.85     26.07 o
  -6   7   4     2364.14     2305.97     62.72 o
  -5   7   4     1492.66     1499.07     43.60 o
  -4   7   4       12.65       16.09      7.16 o
  -3   7   4     5348.46     5523.33    107.85 o
  -2   7   4    10045.30    10277.09    195.38 o
  -1   7   4     6318.02     6119.26    419.09 o
   0   7   4      756.54      831.89     19.56 o
   1   7   4     2363.06     2410.17     48.66 o
   2   7   4     7426.18     7954.30    151.48 o
   3   7   4      542.94      513.98     13.71 o
   4   7   4     2426.94     2558.47     52.64 o
   5   7   4     6917.49     7273.29    140.78 o
   6   7   4     3380.10     3613.20    160.44 o
   7   7   4       71.24       84.23      8.69 o
   8   7   4      124.96      124.78     12.26 o
   9   7   4      754.60      830.14     48.13 o
  10   7   4      549.43      687.80     44.85 o
  -8   8   4      551.25      593.07     35.85 o
  -7   8   4      128.90      116.15     23.36 o
  -6   8   4     2006.65     2035.26     57.33 o
  -5   8   4     3816.76     3733.15     93.62 o
  -4   8   4      901.62      940.24     30.46 o
  -3   8   4      284.54      314.23     13.97 o
  -2   8   4     4837.00     4689.74    161.12 o
  -1   8   4     6514.81     6551.27    158.87 o
   0   8   4     1115.50     1124.80     45.59 o
   1   8   4     1859.25     1792.50     41.05 o
   2   8   4     9770.03    10172.60    192.81 o
   3   8   4     1022.51     1026.77     23.68 o
   4   8   4      120.82      126.77      7.17 o
   5   8   4     3545.66     3601.52     72.70 o
   6   8   4     5357.01     5488.72    137.12 o
   7   8   4     1591.00     1607.35     73.75 o
   8   8   4        6.74       11.71     14.82 o
   9   8   4     1230.80     1406.08     69.22 o
  10   8   4      516.20      685.31     45.30 o
  -8   9   4      460.57      484.26     32.46 o
  -7   9   4       50.33       41.23     14.03 o
  -6   9   4      734.67      736.12     28.54 o
  -5   9   4     3930.11     3911.93     98.22 o
  -4   9   4     2238.68     2200.05     58.92 o
  -3   9   4      157.09      173.89      9.59 o
  -2   9   4      501.01      500.79     18.97 o
  -1   9   4     5388.03     5457.38    106.86 o
   0   9   4     2704.12     2683.49     54.99 o
   1   9   4      230.90      247.48     12.80 o
   2   9   4     5194.16     4809.56    260.20 o
   3   9   4     2636.24     2587.50     53.03 o
   4   9   4      807.69      837.03     28.03 o
   5   9   4      359.82      355.39     48.10 o
   6   9   4     2468.58     2504.05    104.96 o
   7   9   4     2944.03     3051.31    124.25 o
   8   9   4      167.01      176.67     24.26 o
   9   9   4      493.91      507.51     38.91 o
  10   9   4      397.34      552.35     41.17 o
  -7  10   4      218.65      214.34     21.43 o
  -6  10   4       43.57       63.42     11.26 o
  -5  10   4     2507.29     2475.86     66.79 o
  -4  10   4     2796.38     2825.20     73.41 o
  -3  10   4      292.43      297.31     12.42 o
  -2  10   4      272.69      284.83     11.66 o
  -1  10   4     2494.45     2261.73    103.44 o
   0  10   4     2288.60     2158.04    123.41 o
   1  10   4      219.35      219.35      9.68 o
   2  10   4     2978.96     2881.11     58.73 o
   3  10   4     4867.49     4692.79     92.34 o
   4  10   4     2008.40     1984.10     84.94 o
   5  10   4       24.90       45.58     15.78 o
   6  10   4     1585.03     1584.33     74.14 o
   7  10   4     2177.75     2383.59    102.64 o
   8  10   4      427.39      464.13     35.97 o
   9  10   4       87.10      113.50     23.02 o
  -6  11   4       23.46       41.51     13.86 o
  -5  11   4      496.40      483.67     22.58 o
  -4  11   4     1758.58     1808.11     51.50 o
  -3  11   4     1987.61     1959.29     71.34 o
  -2  11   4      101.06      112.59      8.20 o
  -1  11   4     1677.56     1674.81     53.71 o
   0  11   4     2193.76     2222.42     60.81 o
   1  11   4      336.48      345.20     12.53 o
   2  11   4      571.18      520.53     15.52 o
   3  11   4     3661.53     3581.16    138.50 o
   4  11   4     2580.31     2573.33    105.47 o
   5  11   4      272.68      259.01     26.13 o
   6  11   4      508.20      503.26     37.38 o
   7  11   4      898.22      935.84     53.39 o
   8  11   4     1016.03     1054.09     58.31 o
   9  11   4       21.39       21.72     19.11 o
  -5  12   4       15.16        8.43      8.74 o
  -4  12   4      830.09      803.67     35.80 o
  -3  12   4     2000.71     2029.84     55.87 o
  -2  12   4      391.91      412.40     16.15 o
  -1  12   4      393.68      403.66     15.51 o
   0  12   4     2207.34     2188.00     60.65 o
   1  12   4     1416.23     1300.83     59.49 o
   2  12   4       53.18       44.96     13.57 o
   3  12   4     1622.72     1552.77     70.80 o
   4  12   4     3643.58     3518.05    138.84 o
   5  12   4     1319.82     1300.60     64.02 o
   6  12   4      174.89      162.65     23.64 o
   7  12   4      492.88      586.23     42.41 o
   8  12   4      687.64      732.59     47.00 o
  -4  13   4      309.25      308.33     18.03 o
  -3  13   4     1046.91     1139.09     44.37 o
  -2  13   4      791.94      832.17     30.37 o
  -1  13   4      134.16      145.10     11.29 o
   0  13   4     1101.40     1175.85     55.70 o
   1  13   4     1547.26     1465.17     66.39 o
   2  13   4      160.93      143.87     19.28 o
   3  13   4       73.68       58.65     15.78 o
   4  13   4     1728.08     1717.00     78.04 o
   5  13   4     1804.74     1815.41     82.96 o
   6  13   4      169.61      164.29     23.64 o
   7  13   4      109.23       95.63     22.34 o
  -3  14   4      430.77      445.58     26.92 o
  -1  14   4       25.93       39.47     14.03 o
   0  14   4      873.78      819.62     44.85 o
   1  14   4     1931.24     1981.56     85.23 o
   2  14   4      462.96      410.97     31.78 o
   3  14   4       12.32       11.59     14.08 o
   4  14   4      760.81      724.67     44.00 o
   5  14   4     1209.53     1178.56     61.25 o
   6  14   4      710.25      762.84     48.92 o
   0  15   4       39.89       55.82     16.40 o
   1  15   4     1183.28     1228.50     61.25 o
   2  15   4     1316.00     1279.45     62.49 o
   3  15   4      106.05      108.81     20.36 o
   4  15   4      187.85      190.19     24.54 o
  -5 -11   5      152.05      137.89     14.10 o
  -4 -11   5     1089.74     1045.28     36.69 o
  -3 -11   5      894.30      832.65     31.65 o
  -2 -11   5        3.08        6.22     12.05 o
  -1 -11   5      351.36      363.64     27.43 o
   0 -11   5      478.92      581.48     34.89 o
   1 -11   5       97.22      134.71     18.72 o
  -6 -10   5       93.82       96.91     12.66 o
  -5 -10   5       84.11       79.70     11.93 o
  -4 -10   5      785.27      751.75     29.05 o
  -3 -10   5     1345.46     1343.26     68.63 o
  -2 -10   5      331.49      339.43     24.43 o
  -1 -10   5      712.86      744.29     38.85 o
   0 -10   5     1358.48     1384.42     57.85 o
   1 -10   5      351.62      327.72     25.68 o
   2 -10   5        8.07       11.54     12.89 o
   3 -10   5      661.12      689.55     37.89 o
  -7  -9   5     1354.17     1291.78     42.19 o
  -6  -9   5      802.81      768.73     48.07 o
  -5  -9   5       79.99       85.66     11.57 o
  -4  -9   5      247.56      248.39     15.91 o
  -3  -9   5     1485.95     1514.30     46.12 o
  -2  -9   5     1080.96     1091.78     36.24 o
  -1  -9   5       86.23       93.54     14.82 o
   0  -9   5     1952.45     1821.46     70.63 o
   1  -9   5     1622.20     1727.24     68.82 o
   2  -9   5      308.13      338.30     24.60 o
   3  -9   5      115.45      109.88     17.02 o
   4  -9   5      976.31     1049.00     49.82 o
  -8  -8   5       20.77       45.30     14.53 o
  -7  -8   5      792.09      779.23     29.97 o
  -6  -8   5     1705.18     1593.72     48.17 o
  -5  -8   5      914.84      774.35     28.62 o
  -4  -8   5      487.88      451.94     20.87 o
  -3  -8   5     1128.36     1056.09     62.43 o
  -2  -8   5     1391.33     1442.60     43.80 o
  -1  -8   5      112.68      115.20     15.83 o
   0  -8   5     1166.37     1187.39     49.99 o
   1  -8   5     3114.42     3456.91    121.19 o
   2  -8   5      813.73      873.91     41.11 o
   3  -8   5        1.66       11.54     11.59 o
   4  -8   5      373.38      415.27     28.45 o
   5  -8   5     1012.90     1113.19     51.80 o
  -9  -7   5      383.78      438.17     30.71 o
  -8  -7   5       65.37       64.41     15.21 o
  -7  -7   5      204.38      208.02     14.79 o
  -6  -7   5     1895.67     1724.15     50.56 o
  -5  -7   5     2639.16     2561.46     69.33 o
  -4  -7   5      147.70      145.91     12.17 o
  -3  -7   5     1344.31     1329.90     40.20 o
  -2  -7   5     1802.58     1797.34     50.76 o
  -1  -7   5      741.42      722.01     34.55 o
   0  -7   5       65.64       53.67     12.39 o
   1  -7   5     3961.40     4161.56    141.72 o
   2  -7   5     3976.16     4002.82    137.20 o
   3  -7   5      340.21      336.55     24.54 o
   4  -7   5      397.77      433.03     28.16 o
   5  -7   5      519.37      616.94     35.23 o
   6  -7   5      637.30      655.00     36.82 o
  -9  -6   5      807.06      850.61     44.39 o
  -8  -6   5      452.22      414.36     29.01 o
  -7  -6   5       53.21       47.74     10.40 o
  -6  -6   5     1443.52     1351.60     41.58 o
  -5  -6   5     3456.76     3403.64     87.83 o
  -4  -6   5      266.81      239.91     14.74 o
  -3  -6   5     1281.04     1184.53     36.41 o
  -2  -6   5     4359.78     4391.49    109.25 o
  -1  -6   5     1864.16     1995.30     73.41 o
   0  -6   5        4.03        4.61      4.52 o
   1  -6   5     1666.38     1689.35     64.47 o
   2  -6   5     6011.62     5985.40    196.92 o
   3  -6   5     2745.88     2829.68    100.72 o
   4  -6   5       60.97       90.32     15.10 o
   5  -6   5      809.20      801.86     39.64 o
   6  -6   5      802.20      765.10     39.87 o
   7  -6   5      328.44      365.39     29.07 o
 -10  -5   5       79.48       87.88     18.55 o
  -9  -5   5     1432.11     1492.49     64.87 o
  -8  -5   5     1345.86     1445.44     61.81 o
  -7  -5   5       38.09       41.04      9.53 o
  -6  -5   5      841.47      849.25     29.35 o
  -5  -5   5     2293.58     2076.33    171.30 o
  -4  -5   5     2361.77     2344.03     62.38 o
  -3  -5   5        8.06       25.45      7.16 o
  -2  -5   5     4701.43     4738.98    116.43 o
  -1  -5   5     5730.71     5853.55    488.42 o
   0  -5   5      260.99      267.64     21.43 o
   1  -5   5      286.57      310.31     20.13 o
   2  -5   5     5543.88     5749.17    188.72 o
   3  -5   5     3142.98     3083.32    107.17 o
   4  -5   5      847.73      749.50     36.93 o
   5  -5   5      520.56      440.04     27.65 o
   6  -5   5      919.08      927.58     44.79 o
   7  -5   5      359.04      340.90     26.18 o
   8  -5   5        6.44       -5.49     12.22 o
 -10  -4   5        0.35       11.76     13.12 o
  -9  -4   5      873.21      860.74     45.07 o
  -8  -4   5     2902.81     2966.94    108.92 o
  -7  -4   5      531.90      496.99     30.99 o
  -6  -4   5      397.10      371.84     18.29 o
  -5  -4   5     1230.28     1174.06     35.72 o
  -4  -4   5     3289.81     3304.81     83.75 o
  -3  -4   5     1855.45     1927.85     51.75 o
  -2  -4   5     1355.82     1295.96     28.33 o
  -1  -4   5    13577.57    14963.43    336.00 o
   0  -4   5     6221.39     6496.98    149.26 o
   1  -4   5       59.10       53.10     10.01 o
   2  -4   5     3078.31     2722.29     94.27 o
   3  -4   5     3797.67     3937.67    133.13 o
   4  -4   5     3969.03     4051.85    137.76 o
   5  -4   5       65.31       67.24     13.86 o
   6  -4   5     1435.70     1316.21     55.37 o
   7  -4   5      900.88      920.80     45.19 o
   8  -4   5       16.26        8.82     12.95 o
 -10  -3   5       17.81       31.22     15.50 o
  -9  -3   5      169.90      173.05     20.92 o
  -8  -3   5     1807.69     1767.28     71.71 o
  -7  -3   5     1699.81     1633.36     65.71 o
  -6  -3   5      210.57      223.47     14.05 o
  -5  -3   5     3320.04     3324.66     84.21 o
  -4  -3   5     2627.26     2710.94     54.95 o
  -3  -3   5      633.02      621.12     15.52 o
  -2  -3   5      625.94      713.34     17.10 o
  -1  -3   5     8671.68     9353.22    211.50 o
   0  -3   5    10252.16    10375.13    234.62 o
   1  -3   5     1668.13     1731.48     61.76 o
   2  -3   5      246.71      250.98     16.57 o
   3  -3   5      881.56      896.70     37.61 o
   4  -3   5     4919.96     4758.82    158.18 o
   5  -3   5     1004.59      850.05     38.85 o
   6  -3   5      934.68      944.89     43.26 o
   7  -3   5     2049.51     2083.30     80.53 o
   8  -3   5      357.49      338.75     27.09 o
   9  -3   5        0.09       -9.61     11.88 o
 -10  -2   5      352.66      388.24     31.16 o
  -9  -2   5       14.26        9.33     13.52 o
  -8  -2   5      913.86      822.34     41.62 o
  -7  -2   5     3351.46     3464.55    122.89 o
  -6  -2   5     1306.96     1282.77     29.79 o
  -5  -2   5     2019.15     1979.21     42.07 o
  -4  -2   5     5438.99     5577.20    107.95 o
  -3  -2   5     4335.00     4685.91     90.91 o
  -2  -2   5       51.72       61.60      4.74 o
  -1  -2   5     4783.67     5546.75    127.08 o
   0  -2   5    15622.16    16153.72    361.99 o
   1  -2   5     9643.73    10125.25    243.94 o
   2  -2   5      266.48      272.42     16.68 o
   3  -2   5     2547.78     2602.85     89.47 o
   4  -2   5     3106.42     2970.10    101.74 o
   5  -2   5      263.09      264.33     20.70 o
   6  -2   5      197.41      194.20     18.10 o
   7  -2   5     2646.34     2413.91     89.07 o
   8  -2   5     1329.33     1272.50     55.14 o
   9  -2   5       62.95       64.13     15.33 o
 -10  -1   5     1073.99     1106.35     54.18 o
  -9  -1   5       19.73       32.01     15.04 o
  -8  -1   5      319.62      301.77     25.84 o
  -7  -1   5     2108.73     2074.42     79.57 o
  -6  -1   5     1670.40     1605.91     43.69 o
  -5  -1   5        1.48       14.36      7.90 o
  -4  -1   5     5372.07     5289.13    102.47 o
  -3  -1   5    10798.73    11157.24    251.62 o
  -2  -1   5     4509.83     4694.56    200.34 o
  -1  -1   5      422.45      445.61     22.31 o
   0  -1   5     5939.38     5637.25    179.67 o
   1  -1   5    15579.50    15835.19    354.96 o
   2  -1   5     4831.76     4886.63    157.44 o
   3  -1   5     1402.39     1331.71     48.86 o
   4  -1   5     7196.44     7119.00    228.76 o
   5  -1   5     1184.88     1133.89     46.15 o
   6  -1   5       10.45       15.72      9.05 o
   7  -1   5     1387.48     1252.48     52.03 o
   8  -1   5     2429.14     2440.49     90.60 o
   9  -1   5      831.62      766.07     39.36 o
 -10   0   5     1081.85     1167.14     56.10 o
  -9   0   5      548.75      615.75     37.32 o
  -8   0   5       77.85       71.09     15.89 o
  -7   0   5     1432.43     1290.74     38.22 o
  -6   0   5     2005.16     2090.49     54.67 o
  -5   0   5     1066.33     1038.63     24.05 o
  -4   0   5     2272.20     2214.27     78.72 o
  -3   0   5    22909.20    23172.63    722.63 o
  -2   0   5    11161.27    11780.04    370.42 o
  -1   0   5       38.21       31.08     14.11 o
   0   0   5     1535.25     1725.25     42.16 o
   1   0   5    11978.41    12336.55    277.13 o
   2   0   5     8749.87     8862.64    201.16 o
   3   0   5       58.88       66.56      8.26 o
   4   0   5     4381.30     4220.55    138.39 o
   5   0   5     3577.26     3368.18    113.56 o
   6   0   5      282.74      269.59     19.06 o
   7   0   5       34.23       29.97     10.75 o
   8   0   5     1704.90     1522.52     61.13 o
   9   0   5     1856.32     1807.26     71.03 o
  10   0   5      263.38      261.50     22.51 o
 -10   1   5      693.67      717.60     42.02 o
  -9   1   5     1183.55     1188.57     55.59 o
  -8   1   5        6.26        8.88     12.95 o
  -7   1   5     1525.59     1488.72     43.21 o
  -6   1   5     2170.80     2126.03     55.86 o
  -5   1   5     1389.15     1345.02     37.41 o
  -4   1   5       63.51       62.07     11.37 o
  -3   1   5    10659.17    10798.13    243.96 o
  -2   1   5    12247.54    11772.28    264.72 o
  -1   1   5     4366.54     4593.00    105.32 o
   0   1   5     2759.23     3310.46     77.05 o
   1   1   5     3536.33     3604.45     83.59 o
   2   1   5     6864.38     6731.68    153.33 o
   3   1   5     2222.47     2187.69     73.24 o
   4   1   5     3409.54     3079.20    102.19 o
   5   1   5     8208.11     7515.55    240.75 o
   6   1   5     1826.34     1726.22     64.24 o
   7   1   5       33.23       29.80     10.18 o
   8   1   5     1438.18     1213.06     51.01 o
   9   1   5     1222.35     1242.58     52.76 o
  10   1   5      570.27      596.97     33.31 o
 -10   2   5      285.69      312.91     27.09 o
  -9   2   5     1595.24     1680.92     71.43 o
  -8   2   5      505.47      535.69     22.77 o
  -7   2   5      416.39      420.46     19.22 o
  -6   2   5     6011.42     5536.97    421.63 o
  -5   2   5     5294.80     5351.04    126.52 o
  -4   2   5       19.40       14.60      6.16 o
  -3   2   5     2164.41     2148.62     53.13 o
  -2   2   5    12517.64    12111.38    272.34 o
  -1   2   5    13199.17    13329.08    298.72 o
   0   2   5      430.31      495.70     14.48 o
   1   2   5     8912.45     9591.23    215.65 o
   2   2   5     5383.69     5216.53    119.33 o
   3   2   5     1662.53     1496.22     37.93 o
   4   2   5      570.79      541.04     23.24 o
   5   2   5     4714.43     4620.89    151.00 o
   6   2   5     5169.14     4740.78    156.31 o
   7   2   5      130.97      120.63     14.03 o
   8   2   5      492.60      425.73     25.56 o
   9   2   5      727.03      683.16     34.84 o
  10   2   5      863.29      851.80     41.06 o
 -10   3   5      131.79      129.31     11.69 o
  -9   3   5      696.23      681.80     39.53 o
  -8   3   5     1280.68     1315.13     41.08 o
  -7   3   5        0.09       -4.46      7.56 o
  -6   3   5     3871.66     3701.94    102.19 o
  -5   3   5     5874.28     5796.16    136.85 o
  -4   3   5     2626.36     2610.81     65.06 o
  -3   3   5       79.55       92.21      7.22 o
  -2   3   5    10403.07    10485.07    236.84 o
  -1   3   5    23371.26    22581.84    503.35 o
   0   3   5    12888.57    13794.47    308.76 o
   1   3   5     6249.03     7036.31    159.08 o
   2   3   5     9236.28     9312.50    209.71 o
   3   3   5     5888.49     5901.10    137.62 o
   4   3   5       64.78       62.31      5.96 o
   5   3   5     1073.95      940.12     27.81 o
   6   3   5     7828.34     7372.58    236.73 o
   7   3   5     2653.16     2514.40     88.90 o
   8   3   5       50.08       54.40     11.93 o
   9   3   5      616.96      646.29     33.65 o
  10   3   5      576.49      611.22     32.63 o
 -10   4   5       25.69       32.62      8.66 o
  -9   4   5      636.42      661.09     21.87 o
  -8   4   5     1140.89     1117.65     25.56 o
  -7   4   5      281.16      270.37     16.14 o
  -6   4   5      718.51      721.04     26.23 o
  -5   4   5     7977.38     7369.74    407.29 o
  -4   4   5     5169.71     5269.70    124.47 o
  -3   4   5       13.00       25.89      5.62 o
  -2   4   5     2909.80     3083.69     60.99 o
  -1   4   5     8445.41     8615.65    195.15 o
   0   4   5     6557.12     6862.80    155.40 o
   1   4   5      338.76      449.65     22.00 o
   2   4   5     5611.52     5979.63    197.77 o
   3   4   5     8583.21     8866.26    200.37 o
   4   4   5     1202.20     1144.55     28.69 o
   5   4   5      150.80      127.17      5.66 o
   6   4   5     5754.96     5216.13    104.57 o
   7   4   5     5464.91     5011.05     83.42 o
   8   4   5      843.72      756.84     20.59 o
   9   4   5      241.22      244.83     14.59 o
  -9   5   5      446.71      460.65     17.42 o
  -8   5   5      908.93      856.46     24.05 o
  -7   5   5      430.40      503.86     23.04 o
  -6   5   5       61.06       73.21      6.85 o
  -5   5   5     2374.50     2309.10     42.65 o
  -4   5   5    11079.93    10981.53    157.85 o
  -3   5   5     4594.15     4620.82     90.14 o
  -2   5   5      285.23      276.42      7.00 o
  -1   5   5     3951.47     4029.52     59.37 o
   0   5   5     6072.06     6401.09    145.04 o
   1   5   5     2277.65     2363.97     82.74 o
   2   5   5     3192.82     3216.90    109.88 o
   3   5   5     9801.03     9438.86    253.46 o
   4   5   5     3675.35     3568.72     82.83 o
   5   5   5       45.88       53.17      4.17 o
   6   5   5     1508.31     1484.76     27.84 o
   7   5   5     3996.31     3821.03     64.79 o
   8   5   5     2160.24     2041.02     38.94 o
   9   5   5        1.90       17.70     13.23 o
  10   5   5      539.02      582.27     35.63 o
  -9   6   5      193.03      201.53     12.44 o
  -8   6   5     1484.98     1486.04     31.92 o
  -7   6   5      919.28      897.85     21.72 o
  -6   6   5      345.02      348.31     12.71 o
  -5   6   5     2123.72     2077.51     38.98 o
  -4   6   5     7678.70     7572.56    123.05 o
  -3   6   5     6488.22     6603.63     97.17 o
  -2   6   5      166.54      166.82      6.35 o
  -1   6   5     3605.93     3741.14     73.22 o
   0   6   5     3269.00     3368.71     67.68 o
   1   6   5      810.46      736.46     19.17 o
   2   6   5        5.07        6.62      6.84 o
   3   6   5     8756.22     8969.05    202.58 o
   4   6   5     9112.96     9551.82    216.23 o
   5   6   5      858.36      968.91     27.62 o
   6   6   5      443.16      449.72     24.46 o
   7   6   5     1375.07     1424.66     39.79 o
   8   6   5     1123.57     1112.96     50.11 o
   9   6   5      345.83      326.99     25.22 o
  10   6   5      168.24      188.10     20.25 o
  -9   7   5       84.97      107.22     17.42 o
  -8   7   5      917.55      955.88     34.03 o
  -7   7   5     2477.09     2553.54     68.88 o
  -6   7   5     2054.57     1943.62     54.29 o
  -5   7   5      560.94      546.49     22.12 o
  -4   7   5     2201.42     1944.81    179.78 o
  -3   7   5     8135.87     7962.11    333.22 o
  -2   7   5     2199.93     2189.62     45.40 o
  -1   7   5      680.33      634.81     21.74 o
   0   7   5     7739.85     8134.88    154.77 o
   1   7   5     6726.80     6933.10    132.50 o
   2   7   5       17.14       24.32      5.08 o
   3   7   5     3747.88     3948.01     98.57 o
   4   7   5    11518.08    12036.78    555.75 o
   5   7   5     6272.26     6586.19    297.38 o
   6   7   5        3.35       10.35      9.95 o
   7   7   5     1272.93     1205.88     50.56 o
   8   7   5      675.13      660.65     34.50 o
   9   7   5      569.67      591.09     34.27 o
  10   7   5        6.78        2.88     16.06 o
  -8   8   5      239.38      256.30     23.53 o
  -7   8   5     1840.17     1851.82     53.71 o
  -6   8   5     1762.65     1726.31     50.02 o
  -5   8   5      121.23      129.11     11.49 o
  -4   8   5       38.05       34.61      7.72 o
  -3   8   5     2441.52     2433.95     50.91 o
  -2   8   5     4365.80     4412.88     87.06 o
  -1   8   5       83.95       94.23      7.40 o
   0   8   5     5568.34     5616.40    108.68 o
   1   8   5     8020.59     8180.22    156.16 o
   2   8   5      569.41      576.64     14.91 o
   3   8   5      130.49      127.08      6.37 o
   4   8   5     4624.98     4825.91    120.52 o
   5   8   5     5968.17     6314.80    189.48 o
   6   8   5     1636.42     1628.81     53.44 o
   7   8   5      590.92      623.90     25.03 o
   8   8   5     1017.62     1081.41     57.46 o
   9   8   5      772.26      889.18     51.52 o
  10   8   5        1.67        8.65     18.10 o
  -8   9   5        4.87       -0.17     12.05 o
  -7   9   5      937.14      966.72     34.55 o
  -6   9   5     2567.85     2624.14     70.58 o
  -5   9   5     1106.17     1060.31     34.37 o
  -4   9   5      129.05      123.56     11.04 o
  -3   9   5      998.85      987.12     27.67 o
  -2   9   5     2937.93     2960.23     67.60 o
  -1   9   5      575.96      569.19     16.10 o
   0   9   5     1273.31     1207.71     29.81 o
   1   9   5     8604.39     8550.13    163.19 o
   2   9   5     2488.01     2348.14    124.95 o
   3   9   5       93.94       88.80      9.21 o
   4   9   5      658.92      644.61     23.58 o
   5   9   5     2254.13     2323.18     63.48 o
   6   9   5     2179.32     2210.73     63.45 o
   7   9   5       45.80       51.58     17.93 o
   8   9   5      645.15      699.45     45.24 o
   9   9   5      922.21     1210.46     63.85 o
  10   9   5       51.48       80.70     22.00 o
  -7  10   5      187.55      185.48     21.77 o
  -6  10   5     1500.05     1518.50     46.51 o
  -5  10   5     1912.40     1829.64     52.01 o
  -4  10   5       68.73       96.24     17.22 o
  -3  10   5     1896.50     1832.51     49.79 o
  -2  10   5     3310.27     3286.37     80.95 o
  -1  10   5      678.38      621.72     71.07 o
   0  10   5       80.31      108.54     26.16 o
   1  10   5     4585.15     4576.08     90.33 o
   2  10   5     6477.57     6498.21    159.46 o
   3  10   5     1760.88     1642.42     46.89 o
   4  10   5      467.54      488.50     20.49 o
   5  10   5     2075.57     2001.47     87.20 o
   6  10   5     1728.00     1877.73     84.32 o
   7  10   5      371.31      388.91     34.55 o
   8  10   5      719.14      760.13     48.47 o
   9  10   5      659.86      801.81     50.67 o
  -6  11   5      314.72      304.68     26.89 o
  -5  11   5     1347.15     1383.41     42.80 o
  -4  11   5      818.13      837.08     29.47 o
  -3  11   5      205.00      199.91     13.13 o
  -2  11   5     2390.24     2423.69     51.98 o
  -1  11   5     1474.03     1420.60     42.24 o
   0  11   5      232.71      225.78     13.99 o
   1  11   5      674.52      663.75     24.73 o
   2  11   5     4631.22     4736.11    119.03 o
   3  11   5     4535.59     4570.05    115.24 o
   4  11   5       53.14       57.01     15.27 o
   5  11   5     1267.01     1144.91     57.97 o
   6  11   5     1479.57     1560.01     74.31 o
   7  11   5      719.36      761.94     48.07 o
   8  11   5        2.79        6.50     17.19 o
   9  11   5      488.80      562.36     42.70 o
  -5  12   5      511.49      527.58     23.81 o
  -4  12   5     1107.61     1103.79     35.83 o
  -3  12   5       53.99       61.51      9.79 o
  -2  12   5     1566.63     1567.06     47.09 o
  -1  12   5     1719.41     1681.64     49.00 o
   0  12   5     1118.64     1035.83     34.04 o
   1  12   5      198.79      213.89     16.77 o
   2  12   5     1752.04     1694.38     74.48 o
   3  12   5     3492.99     3459.40    135.67 o
   4  12   5      636.77      653.24     41.06 o
   5  12   5      309.59      282.31     27.43 o
   6  12   5      790.40      849.99     50.33 o
   7  12   5      322.34      361.88     34.44 o
   8  12   5       68.85       72.84     21.72 o
  -4  13   5      759.72      782.27     36.08 o
  -3  13   5      203.01      227.99     14.92 o
  -2  13   5      289.11      282.43     25.05 o
  -1  13   5     1919.08     1990.97     77.03 o
   0  13   5     1667.37     1588.69     69.16 o
   1  13   5       23.20       36.42     13.69 o
   2  13   5      157.96      163.66     20.47 o
   3  13   5     2228.84     2049.59     88.56 o
   4  13   5     1659.44     1588.69     73.46 o
   5  13   5       75.46       86.58     19.85 o
   6  13   5      508.86      516.16     39.08 o
   7  13   5      539.34      552.41     40.77 o
  -3  14   5      173.31      190.98     24.32 o
  -1  14   5     1260.97     1254.97     58.25 o
   0  14   5     2227.53     2312.39     95.52 o
   1  14   5      491.85      464.53     32.57 o
   2  14   5      165.79      180.06     20.70 o
   3  14   5      831.64      796.27     46.32 o
   4  14   5      878.90      919.55     52.03 o
   5  14   5      331.57      293.96     29.24 o
   6  14   5      111.35      137.25     24.60 o
  -1  15   5      189.08      249.74     23.98 o
   0  15   5     1442.73     1465.80     67.47 o
   1  15   5     1335.48     1270.46     61.70 o
   2  15   5       37.79       41.00     16.17 o
   3  15   5      404.12      362.33     30.09 o
   4  15   5      362.08      362.62     32.91 o
   5  15   5      113.51      121.59     21.09 o
  -3 -11   6      154.18      147.38     18.83 o
  -2 -11   6      653.78      675.58     38.12 o
  -1 -11   6      414.98      404.24     29.18 o
  -5 -10   6      389.29      413.36     22.01 o
  -4 -10   6      871.40      808.14     31.41 o
  -3 -10   6        3.35       -0.68     11.31 o
  -2 -10   6      761.34      785.58     39.93 o
  -1 -10   6     1240.80     1248.01     54.91 o
   0 -10   6      396.40      420.98     29.41 o
   1 -10   6        0.96        0.51     10.69 o
   2 -10   6      624.82      695.26     38.85 o
  -7  -9   6      421.30      402.03     32.69 o
  -6  -9   6       36.46       25.32     10.35 o
  -5  -9   6      266.69      254.67     20.70 o
  -4  -9   6      827.02      824.70     30.92 o
  -3  -9   6      483.51      430.37     27.71 o
  -2  -9   6      360.59      343.67     24.66 o
  -1  -9   6     2690.65     2919.49    106.04 o
   0  -9   6      948.38     1077.22     48.47 o
   1  -9   6       74.35      116.89     17.19 o
   2  -9   6       94.40      121.42     17.59 o
   3  -9   6     1169.78     1228.50     54.86 o
   4  -9   6      842.60      935.44     47.17 o
  -8  -8   6      524.68      534.93     33.71 o
  -7  -8   6      962.18      912.01     33.31 o
  -6  -8   6       14.81       11.94     11.25 o
  -5  -8   6      408.14      351.01     24.35 o
  -4  -8   6      823.51      800.91     29.96 o
  -3  -8   6      840.46      815.20     30.43 o
  -2  -8   6        7.83        8.71     11.08 o
  -1  -8   6     1646.37     1752.35     68.43 o
   0  -8   6     2795.13     2780.37     99.76 o
   1  -8   6      414.35      423.30     26.69 o
   2  -8   6       84.45       79.40     14.59 o
   3  -8   6      388.98      406.84     27.99 o
   4  -8   6      757.05      747.74     39.13 o
   5  -8   6      338.92      381.00     27.94 o
  -8  -7   6      327.80      317.94     26.64 o
  -7  -7   6     1424.61     1353.47     42.97 o
  -6  -7   6      739.70      699.55     43.52 o
  -5  -7   6      344.74      362.52     19.50 o
  -4  -7   6     2439.01     2355.11     64.92 o
  -3  -7   6     1016.86      996.30     33.25 o
  -2  -7   6      478.24      509.15     29.18 o
  -1  -7   6      469.40      484.55     28.62 o
   0  -7   6     3490.61     3619.39    124.64 o
   1  -7   6     2712.53     2814.87    101.23 o
   2  -7   6       94.75       82.11     14.14 o
   3  -7   6      534.18      468.94     28.56 o
   4  -7   6      721.61      734.85     37.78 o
   5  -7   6      547.00      557.84     32.80 o
   6  -7   6        0.26        1.58     13.06 o
  -9  -6   6       18.97       31.39     14.42 o
  -8  -6   6      104.53      118.99     17.98 o
  -7  -6   6      785.63      732.74     42.10 o
  -6  -6   6     1800.87     1696.88     49.98 o
  -5  -6   6        2.87       11.69      8.41 o
  -4  -6   6     2384.18     2301.39     62.70 o
  -3  -6   6     2348.26     2399.71     64.99 o
  -2  -6   6      856.58      799.32     36.82 o
  -1  -6   6        0.55        2.21      8.48 o
   0  -6   6     1975.22     1819.87     68.09 o
   1  -6   6     6732.13     7049.21    230.45 o
   2  -6   6     1358.63     1342.00     54.40 o
   3  -6   6      424.38      444.05     27.09 o
   4  -6   6     1250.98     1247.78     53.56 o
   5  -6   6      560.13      616.48     34.67 o
   6  -6   6       62.30       58.59     15.83 o
   7  -6   6      174.23      194.26     22.06 o
  -9  -5   6      479.29      466.73     33.08 o
  -8  -5   6       25.49       19.45     12.22 o
  -7  -5   6      589.69      565.19     33.76 o
  -6  -5   6     1577.89     1475.88     44.21 o
  -5  -5   6      813.05      830.31     29.12 o
  -4  -5   6       91.69       94.17     10.10 o
  -3  -5   6     6763.04     6805.12    164.76 o
  -2  -5   6     3295.25     3310.78    114.07 o
  -1  -5   6      185.28      161.68     15.50 o
   0  -5   6      935.38      934.17     27.09 o
   1  -5   6     3549.32     3786.45     91.53 o
   2  -5   6     3503.64     3786.50    129.22 o
   3  -5   6       34.60       41.57     11.25 o
   4  -5   6     1002.57      987.81     44.45 o
   5  -5   6      919.43      914.80     43.72 o
   6  -5   6      344.62      331.80     24.71 o
   7  -5   6       11.28        8.60     11.93 o
 -10  -4   6      508.89      499.65     34.72 o
  -9  -4   6     1352.78     1350.09     60.29 o
  -8  -4   6       23.32       35.74     13.52 o
  -7  -4   6      397.72      410.12     28.84 o
  -6  -4   6     1763.78     1749.82     51.58 o
  -5  -4   6      744.65      741.71     33.17 o
  -4  -4   6      514.34      452.54     19.26 o
  -3  -4   6     4705.85     4727.57    116.50 o
  -2  -4   6     9819.52     9912.60    316.36 o
  -1  -4   6     2654.26     2651.62    249.29 o
   0  -4   6      258.19      251.33     26.86 o
   1  -4   6     1006.65      587.47     26.92 o
   2  -4   6     3584.19     3609.49    122.49 o
   3  -4   6     1200.95     1128.63     46.43 o
   4  -4   6      271.00      268.40     22.17 o
   5  -4   6     2974.92     2705.55     97.55 o
   6  -4   6      416.80      392.14     27.71 o
   7  -4   6        4.55       -3.85     10.29 o
   8  -4   6      156.20      177.58     20.75 o
 -10  -3   6      209.77      226.55     24.60 o
  -9  -3   6     1477.89     1487.96     65.26 o
  -8  -3   6      655.16      667.55     37.66 o
  -7  -3   6      397.92      384.62     26.86 o
  -6  -3   6     2485.59     2422.24     64.83 o
  -5  -3   6     1415.70     1383.60     40.35 o
  -4  -3   6      845.92      843.60     27.78 o
  -3  -3   6     1821.57     1845.89     67.98 o
  -2  -3   6     9128.20     9276.62    210.22 o
  -1  -3   6     9590.87    10101.29    228.65 o
   0  -3   6      344.55      353.51     13.38 o
   1  -3   6      970.35      856.48     61.67 o
   2  -3   6     2388.58     2347.00     82.28 o
   3  -3   6     2266.93     2256.97     80.02 o
   4  -3   6       22.03       10.41      9.73 o
   5  -3   6     3047.82     3071.22    108.41 o
   6  -3   6     2673.04     2714.65     98.68 o
   7  -3   6      303.38      288.82     23.02 o
   8  -3   6       48.94       43.26     14.53 o
 -10  -2   6       42.30       46.15     16.57 o
  -9  -2   6      300.26      335.19     26.92 o
  -8  -2   6     1510.74     1552.77     65.88 o
  -7  -2   6      351.09      338.92     25.22 o
  -6  -2   6     1445.98     1269.44     53.44 o
  -5  -2   6     7469.54     7574.94    145.67 o
  -4  -2   6     2774.08     2796.63     66.31 o
  -3  -2   6        0.34        1.31      5.97 o
  -2  -2   6     4651.95     5097.82    117.73 o
  -1  -2   6    13880.50    14910.39    334.90 o
   0  -2   6     3886.93     3515.43    203.00 o
   1  -2   6      970.22     1035.22     28.89 o
   2  -2   6     4402.98     4414.30    144.72 o
   3  -2   6     3661.82     3489.94    117.29 o
   4  -2   6       18.15       29.52      9.84 o
   5  -2   6     1230.45     1151.98     47.50 o
   6  -2   6     4514.79     4438.90    150.88 o
   7  -2   6     1681.42     1622.11     65.38 o
   8  -2   6       14.19        4.58     11.82 o
   9  -2   6      227.47      246.23     22.73 o
 -10  -1   6       62.98       55.59     16.23 o
  -9  -1   6      310.67      349.61     28.90 o
  -8  -1   6      701.30      710.42     38.46 o
  -7  -1   6      919.33      857.80     28.09 o
  -6  -1   6      387.42      370.45     15.92 o
  -5  -1   6     6908.53     6897.92    159.96 o
  -4  -1   6     4984.47     4980.04    116.38 o
  -3  -1   6     1133.18     1196.36     31.87 o
  -2  -1   6       62.34       96.51      6.62 o
  -1  -1   6     1789.16     1674.27     41.80 o
   0  -1   6    17432.66    18257.49    408.44 o
   1  -1   6      721.55      789.60     23.05 o
   2  -1   6     4278.44     4486.64    105.35 o
   3  -1   6     4993.64     4966.76    161.52 o
   4  -1   6     1016.39     1047.64     42.30 o
   5  -1   6       37.04       38.12      9.73 o
   6  -1   6     2195.13     2116.10     78.27 o
   7  -1   6     4365.57     4250.80    145.45 o
   8  -1   6      575.37      530.13     31.50 o
   9  -1   6      138.89      109.94     16.74 o
 -10   0   6       28.20       17.98     13.97 o
  -9   0   6      508.30      475.27     32.63 o
  -8   0   6     1196.97     1178.68     54.23 o
  -7   0   6     1219.34     1085.11     35.80 o
  -6   0   6        2.38        9.51      6.11 o
  -5   0   6     3415.08     3391.88    117.63 o
  -4   0   6    12230.82    12895.60    408.88 o
  -3   0   6     3417.54     3354.83    113.16 o
  -2   0   6      243.64      332.70     18.38 o
  -1   0   6     2109.22     2190.07     53.11 o
   0   0   6     7503.12     8105.26    184.02 o
   1   0   6     1603.87     1540.19     38.96 o
   2   0   6      893.03      889.41     25.15 o
   3   0   6     8051.13     7646.02    175.70 o
   4   0   6     2217.60     2106.37     73.35 o
   5   0   6      428.82      421.72     23.75 o
   6   0   6      106.04       92.18     12.95 o
   7   0   6     2168.06     2082.85     77.48 o
   8   0   6     1698.33     1533.83     61.42 o
   9   0   6       81.29       84.38     14.87 o
 -10   1   6      405.03      395.81     30.20 o
  -9   1   6       67.81       65.66     17.42 o
  -8   1   6     1401.69     1340.90     40.87 o
  -7   1   6     2124.91     2009.07     54.46 o
  -6   1   6      818.82      837.85     28.14 o
  -5   1   6      243.46      219.17     22.99 o
  -4   1   6     8640.50     8604.68    203.82 o
  -3   1   6     9267.86     9200.19    209.06 o
  -2   1   6      514.30      508.15     16.20 o
  -1   1   6     5097.44     5433.92    124.60 o
   0   1   6     8188.45     9263.33    209.40 o
   1   1   6     3019.85     2989.07     70.51 o
   2   1   6       10.93       10.89      5.26 o
   3   1   6     9979.88     9690.64    220.21 o
   4   1   6     9395.86     8832.16    279.71 o
   5   1   6     1564.83     1489.89     55.37 o
   6   1   6      808.45      701.99     32.40 o
   7   1   6      903.79      868.48     39.19 o
   8   1   6     1939.88     1767.68     68.60 o
   9   1   6      329.27      294.53     23.24 o
  10   1   6       95.22       94.22     15.67 o
 -10   2   6      697.42      734.51     41.74 o
  -9   2   6      220.58      190.30     21.83 o
  -8   2   6     1555.53     1578.17     46.52 o
  -7   2   6     4164.49     4012.83    122.41 o
  -6   2   6     1324.47     1314.42     38.33 o
  -5   2   6      197.95      207.64     12.10 o
  -4   2   6     2866.46     2861.85     70.20 o
  -3   2   6    10304.83     9801.53    222.67 o
  -2   2   6     6040.49     6150.36    141.11 o
  -1   2   6     1296.69     1343.05     34.22 o
   0   2   6     6669.50     7524.10    170.58 o
   1   2   6     1046.94      984.89     27.68 o
   2   2   6     2795.56     2949.42     69.68 o
   3   2   6      819.32      755.70     41.96 o
   4   2   6     7720.74     7331.38    168.71 o
   5   2   6     7509.59     6807.56    217.84 o
   6   2   6      141.61      164.00     14.82 o
   7   2   6     1068.37      974.35     41.51 o
   8   2   6     1547.49     1369.20     55.08 o
   9   2   6      598.85      532.90     29.86 o
  10   2   6       19.09       13.29     11.37 o
 -10   3   6      487.04      531.77     35.68 o
  -9   3   6      476.25      488.67     32.69 o
  -8   3   6       64.38       71.75     10.73 o
  -7   3   6     3773.28     3663.75     91.85 o
  -6   3   6     4063.23     3911.48     96.31 o
  -5   3   6      554.76      494.06     50.87 o
  -4   3   6      835.40      759.32     23.85 o
  -3   3   6     3805.45     3639.60     86.75 o
  -2   3   6    19477.92    19490.76    671.31 o
  -1   3   6     1115.52     1260.34     32.54 o
   0   3   6     8404.64     9014.57    203.32 o
   1   3   6    13178.12    14507.39    324.82 o
   2   3   6     3537.68     3766.99     87.19 o
   3   3   6      181.86      180.29      8.58 o
   4   3   6     5342.69     5077.49    150.71 o
   5   3   6     8856.40     7821.72    180.22 o
   6   3   6     1868.54     1699.32     45.92 o
   7   3   6      394.41      323.71     20.81 o
   8   3   6      323.02      294.08     20.64 o
   9   3   6      572.01      595.50     31.33 o
 -10   4   6      510.99      571.41     21.32 o
  -9   4   6      325.63      336.83     13.30 o
  -8   4   6      108.38      128.15     12.62 o
  -7   4   6     1313.12     1281.96     39.64 o
  -6   4   6     3875.52     3741.29     92.93 o
  -5   4   6     2467.88     2243.98     58.64 o
  -4   4   6       35.48       40.60      6.81 o
  -3   4   6     1523.35     1412.15     37.89 o
  -2   4   6     7114.43     7132.13    163.53 o
  -1   4   6     2880.98     2979.66     70.68 o
   0   4   6      303.72      312.29     24.23 o
   1   4   6    19157.13    20165.55    451.25 o
   2   4   6     3612.69     3954.44    111.78 o
   3   4   6      692.22      670.16     41.59 o
   4   4   6      770.90      737.59     23.95 o
   5   4   6     6181.13     5962.16    138.53 o
   6   4   6     6419.70     5833.57    136.74 o
   7   4   6      128.72      116.92     10.16 o
   8   4   6      470.10      429.89     18.95 o
   9   4   6      663.93      619.03     36.48 o
  10   4   6      157.01      175.03     21.26 o
  -9   5   6      678.61      685.59     22.34 o
  -8   5   6      341.09      350.25     13.46 o
  -7   5   6       49.38       50.98      5.99 o
  -6   5   6     3276.16     3251.50     82.61 o
  -5   5   6     8520.70     8467.96    196.88 o
  -4   5   6      789.74      733.73     61.73 o
  -3   5   6     2286.09     2363.98     48.31 o
  -2   5   6     5490.91     5802.19    112.03 o
  -1   5   6     1720.18     1654.72     41.68 o
   0   5   6      164.89      217.93      5.66 o
   1   5   6     4308.76     4290.84    144.55 o
   2   5   6    14880.63    15940.41    515.54 o
   3   5   6     3205.60     3326.61    115.48 o
   4   5   6       77.74       87.83      5.92 o
   5   5   6     3544.98     3393.63     81.22 o
   6   5   6     3560.01     3378.74     85.90 o
   7   5   6     1231.62     1140.56     50.56 o
   8   5   6      244.98      229.66     20.98 o
   9   5   6     1698.95     1525.46     64.98 o
  10   5   6      269.07      305.56     27.32 o
  -9   6   6     1243.82     1277.59     33.26 o
  -8   6   6      462.57      474.22     15.40 o
  -7   6   6       34.20       32.85      6.49 o
  -6   6   6      850.50      821.01     19.96 o
  -5   6   6     4657.62     4690.17     79.71 o
  -4   6   6     4312.00     4115.98     70.02 o
  -3   6   6      129.22      126.35      5.19 o
  -2   6   6     3291.51     3417.46    104.03 o
  -1   6   6     5733.15     6063.33     88.38 o
   0   6   6     1192.52     1204.90     30.65 o
   1   6   6      139.34      105.58     11.65 o
   2   6   6    20743.94    21274.94    685.08 o
   3   6   6     9847.06     9891.28    324.16 o
   4   6   6      619.71      565.78     19.40 o
   5   6   6     1804.31     1795.44     69.05 o
   6   6   6      666.44      684.52     34.27 o
   7   6   6     1252.16     1180.66     51.46 o
   8   6   6      103.12      104.79     15.89 o
   9   6   6     1112.79     1072.81     50.05 o
  10   6   6      789.20      775.06     41.34 o
  -9   7   6      639.83      665.85     38.63 o
  -8   7   6     1534.15     1551.14     34.54 o
  -7   7   6      316.52      325.47     12.91 o
  -6   7   6       72.49       70.38      7.03 o
  -5   7   6     1398.82     1346.21     27.70 o
  -4   7   6     4426.71     4269.61     74.12 o
  -3   7   6      300.44      307.82      8.49 o
  -2   7   6     2986.50     3093.58     78.13 o
  -1   7   6     7091.45     7405.51    141.69 o
   0   7   6     2550.18     2698.68     62.15 o
   1   7   6     1207.98     1309.96     32.63 o
   2   7   6     6104.22     6343.83    210.94 o
   3   7   6    14972.17    15575.47    504.74 o
   4   7   6     4641.03     4693.16    159.59 o
   5   7   6      191.75      199.97     17.76 o
   6   7   6     1437.38     1395.84     56.89 o
   7   7   6     1452.67     1512.90     61.87 o
   8   7   6      324.04      330.95     24.49 o
   9   7   6      234.52      235.88     21.55 o
  10   7   6     1034.07     1099.05     51.97 o
  -8   8   6     1364.29     1382.33     43.49 o
  -7   8   6      984.11      967.41     33.66 o
  -6   8   6       11.86       16.32      8.66 o
  -5   8   6      749.54      736.40     26.60 o
  -4   8   6      867.94      825.15     27.28 o
  -3   8   6      934.29      905.91     28.29 o
  -2   8   6      746.66      759.53     24.59 o
  -1   8   6     5850.79     5914.77    136.81 o
   0   8   6     4376.56     4505.12     88.12 o
   1   8   6      150.39      143.27      6.15 o
   2   8   6      913.42      904.08     46.77 o
   3   8   6     1330.97     1364.62     53.27 o
   4   8   6     4823.91     4861.12    164.85 o
   5   8   6      536.00      517.23     28.11 o
   6   8   6      790.64      746.67     36.25 o
   7   8   6     1547.25     1611.87     64.70 o
   8   8   6      559.89      572.26     32.86 o
  10   8   6      479.72      667.10     46.20 o
  -8   9   6      824.97      847.42     32.09 o
  -7   9   6     1559.09     1543.13     47.45 o
  -6   9   6      174.74      178.96     14.11 o
  -5   9   6      270.87      231.30     14.65 o
  -4   9   6     1998.84     1942.00     52.68 o
  -3   9   6     2371.06     2266.17     58.77 o
  -2   9   6      274.13      241.22     19.11 o
  -1   9   6     3854.04     3766.16    155.61 o
   0   9   6    12820.73    13078.53    247.33 o
   1   9   6     2686.63     2596.52     53.01 o
   2   9   6      674.29      671.45     24.09 o
   3   9   6      841.49      793.31     27.42 o
   4   9   6     3569.29     3583.68     92.68 o
   5   9   6      975.05      968.77     32.60 o
   6   9   6      262.94      274.10     16.68 o
   7   9   6     2263.44     2311.40     65.07 o
   8   9   6      569.78      630.06     41.51 o
   9   9   6        4.84        2.43     16.29 o
  -7  10   6     1035.75     1098.85     37.38 o
  -6  10   6      891.38      900.39     31.88 o
  -5  10   6      103.96      118.53     12.03 o
  -4  10   6     2344.10     2308.09     61.37 o
  -3  10   6     1317.11     1294.14     37.60 o
  -2  10   6      728.58      716.51     33.17 o
  -1  10   6      493.15      479.00     19.75 o
   0  10   6     4514.48     4291.73    108.55 o
   1  10   6     6105.78     6218.04    153.07 o
   2  10   6      817.06      762.47     26.74 o
   3  10   6      812.46      764.34     27.16 o
   4  10   6     2334.44     2283.03     62.77 o
   5  10   6     1878.44     1849.13     53.21 o
   6  10   6       39.16       39.08     15.89 o
   7  10   6     1007.33     1086.04     58.25 o
   8  10   6     1475.11     1615.77     77.65 o
   9  10   6       71.19       77.42     21.72 o
  -6  11   6      817.80      848.95     31.39 o
  -5  11   6      381.94      364.19     19.34 o
  -4  11   6      965.57      906.13     30.65 o
  -3  11   6     2787.50     2654.73     68.33 o
  -2  11   6      813.51      841.45     42.36 o
  -1  11   6       19.95       17.84      5.13 o
   0  11   6     1468.54     1494.95     44.02 o
   1  11   6     4763.21     4982.06    125.15 o
   2  11   6     3183.38     3065.71     80.65 o
   3  11   6      220.99      226.45     14.69 o
   4  11   6     1336.33     1327.71     40.75 o
   5  11   6     1661.55     1766.09     80.42 o
   6  11   6      358.61      403.17     34.78 o
   7  11   6       86.17       82.96     21.38 o
   8  11   6     1860.25     1892.26     88.96 o
   9  11   6      585.51      660.20     47.17 o
  -5  12   6      389.35      394.31     28.53 o
  -4  12   6       27.36       27.61      8.99 o
  -3  12   6     1698.71     1737.43     48.62 o
  -2  12   6     1704.87     1598.58     67.41 o
  -1  12   6      393.91      394.36     19.23 o
   0  12   6      226.08      210.29     17.42 o
   1  12   6     1857.43     1835.16     52.70 o
   2  12   6     3732.60     3785.13     98.09 o
   3  12   6       91.11       80.08     17.25 o
   4  12   6      956.37      885.85     48.30 o
   5  12   6      925.65      967.51     52.59 o
   6  12   6      121.58      123.74     22.45 o
   7  12   6        0.02      -10.97     14.25 o
   8  12   6      475.81      457.51     39.64 o
  -4  13   6       35.66       49.65      9.92 o
  -3  13   6      569.76      545.62     36.08 o
  -2  13   6     2740.89     2652.96    102.13 o
  -1  13   6     1492.12     1456.17     44.50 o
   0  13   6        1.25        0.87      8.07 o
   1  13   6      998.94      929.62     47.90 o
   2  13   6     1492.03     1466.31     67.47 o
   3  13   6     1428.54     1387.02     66.00 o
   4  13   6       21.63       16.17     13.91 o
   5  13   6     1508.67     1384.59     67.64 o
   6  13   6      691.88      659.92     43.72 o
   7  13   6       30.38       48.86     20.02 o
  -3  14   6       73.12       84.38     18.89 o
  -2  14   6     1621.13     1581.96     69.16 o
  -1  14   6     1992.79     2095.80     86.30 o
   0  14   6       86.54      103.15     16.91 o
   1  14   6      272.34      288.59     25.90 o
   2  14   6      504.30      529.39     35.74 o
   3  14   6      809.27      753.85     43.83 o
   4  14   6       67.46       60.74     18.78 o
   5  14   6      663.59      682.31     44.90 o
   6  14   6     1678.56     1657.85     78.67 o
   0  15   6      871.05      911.24     48.41 o
   1  15   6       15.11       10.18     14.42 o
   2  15   6      603.12      602.46     38.74 o
   3  15   6      373.03      366.46     31.78 o
   4  15   6      137.38       94.27     19.51 o
   5  15   6       36.71       31.10     18.55 o
  -4 -10   7       78.28       82.00     16.46 o
  -3 -10   7      711.29      709.51     38.68 o
  -2 -10   7     1087.55     1105.33     51.41 o
  -1 -10   7      131.70      156.71     18.66 o
   0 -10   7        7.64        0.85     11.88 o
  -6  -9   7      519.07      541.42     25.61 o
  -5  -9   7      556.99      546.36     32.57 o
  -4  -9   7       36.02       41.45     13.97 o
  -3  -9   7      880.29      827.65     41.51 o
  -2  -9   7     1856.51     1985.97     77.93 o
  -1  -9   7      521.45      503.26     30.48 o
   0  -9   7        8.16       14.99     11.65 o
   1  -9   7      299.33      293.68     23.98 o
   2  -9   7      785.94      854.85     43.32 o
   3  -9   7      228.43      223.84     22.45 o
  -7  -8   7        0.32       -6.50     10.75 o
  -6  -8   7      545.46      509.53     30.85 o
  -5  -8   7      816.55      773.54     29.80 o
  -4  -8   7      640.75      615.01     33.65 o
  -3  -8   7       16.14       10.41     10.97 o
  -2  -8   7     1914.21     2054.57     79.17 o
  -1  -8   7     2054.00     2103.88     80.02 o
   0  -8   7      298.53      318.96     25.17 o
   1  -8   7      258.25      234.30     21.49 o
   2  -8   7      770.38      817.53     41.74 o
   3  -8   7      701.83      770.87     40.89 o
   4  -8   7       14.41       23.24     13.69 o
  -8  -7   7      724.99      742.54     40.27 o
  -7  -7   7      196.10      161.40     18.95 o
  -6  -7   7      667.89      643.11     43.15 o
  -5  -7   7     1782.30     1801.67     53.43 o
  -4  -7   7      554.60      548.00     31.73 o
  -3  -7   7      181.38      148.68     17.31 o
  -2  -7   7      829.42      840.94     40.61 o
  -1  -7   7     2579.45     2469.38     90.60 o
   0  -7   7     2167.26     2153.54     81.32 o
   1  -7   7       61.64       65.71     13.57 o
   2  -7   7      624.61      649.40     35.40 o
   3  -7   7      681.09      710.02     37.49 o
   4  -7   7      389.58      427.09     29.35 o
   5  -7   7       87.61       91.33     16.63 o
  -8  -6   7      669.77      652.06     37.95 o
  -7  -6   7      505.15      514.35     32.24 o
  -6  -6   7        0.83        3.58      8.18 o
  -5  -6   7     1988.13     1975.69     56.58 o
  -4  -6   7     1963.53     1838.76     70.75 o
  -3  -6   7      558.79      533.35     30.03 o
  -2  -6   7       64.14       81.15     13.12 o
  -1  -6   7     2345.79     2264.78     82.96 o
   0  -6   7     3786.31     3894.63    133.69 o
   1  -6   7      543.87      549.58     30.82 o
   3  -6   7     1252.93     1267.35     53.61 o
   4  -6   7      506.23      515.03     31.56 o
   5  -6   7        4.16       -0.28     10.75 o
   6  -6   7      428.94      411.37     28.62 o
  -9  -5   7      165.44      175.37     21.89 o
  -8  -5   7      549.55      519.04     32.40 o
  -7  -5   7      489.08      450.27     29.58 o
  -6  -5   7      109.49      112.05     12.23 o
  -5  -5   7      855.42      837.73     29.74 o
  -4  -5   7     2903.02     2707.64     97.10 o
  -3  -5   7     1581.81     1580.43     61.53 o
  -2  -5   7       60.68       52.88     11.31 o
  -1  -5   7      644.74      637.46     31.39 o
   0  -5   7     1818.25     1916.07     71.54 o
   1  -5   7     2545.25     2704.91     67.82 o
   2  -5   7      131.71      117.95     17.39 o
   3  -5   7     1755.10     1735.67     67.07 o
   4  -5   7     1354.42     1301.17     54.23 o
   5  -5   7       99.26       88.00     14.59 o
   6  -5   7       77.07       93.14     16.29 o
   7  -5   7     1086.01     1135.64     53.05 o
  -9  -4   7       12.13       27.54     14.08 o
  -8  -4   7      714.93      657.43     37.27 o
  -7  -4   7      990.03      963.55     46.20 o
  -6  -4   7      591.93      545.60     22.91 o
  -5  -4   7       26.85       34.20      8.61 o
  -4  -4   7     4424.47     4255.89    144.61 o
  -3  -4   7     7184.92     7256.88    236.22 o
  -2  -4   7      394.34      357.81     22.34 o
  -1  -4   7      382.06      387.15     14.13 o
   0  -4   7     2487.36     2622.50     64.64 o
   1  -4   7     1142.72      713.75     31.22 o
   2  -4   7        7.68       27.73     10.46 o
   3  -4   7      780.76      784.62     36.65 o
   4  -4   7     2872.33     2716.07     97.04 o
   5  -4   7      600.59      589.73     32.07 o
   6  -4   7        6.80       -1.70     10.01 o
   7  -4   7      469.46      506.04     32.18 o
  -9  -3   7      242.41      295.77     26.52 o
  -8  -3   7      561.62      505.41     33.54 o
  -7  -3   7     1952.18     1844.53     74.14 o
  -6  -3   7     1777.29     1745.45     70.07 o
  -5  -3   7       28.93       44.11     12.95 o
  -4  -3   7     1165.60     1144.58     48.30 o
  -3  -3   7     8520.68     8735.28    281.41 o
  -2  -3   7     3721.55     3838.51     90.54 o
  -1  -3   7       12.43       33.41     11.68 o
   0  -3   7     2634.61     2593.64     81.10 o
   1  -3   7     2431.75     2412.14     70.61 o
   2  -3   7     1154.05     1141.96     40.10 o
   3  -3   7      170.28      157.27     15.55 o
   4  -3   7     6035.56     5894.85    193.86 o
   5  -3   7     3147.63     2961.11    104.91 o
   6  -3   7      150.91      144.44     17.59 o
   7  -3   7      192.17      212.02     21.09 o
   8  -3   7      304.05      293.74     24.54 o
 -10  -2   7      348.99      340.79     28.84 o
  -9  -2   7      648.85      712.40     41.06 o
  -8  -2   7        0.12        9.84     12.27 o
  -7  -2   7     2487.24     2296.28     87.60 o
  -6  -2   7     3644.34     3520.25    124.19 o
  -5  -2   7      760.35      762.50     37.95 o
  -4  -2   7       58.34       57.62      6.03 o
  -3  -2   7     1869.39     1780.83     93.06 o
  -2  -2   7     7011.05     7317.75    167.47 o
  -1  -2   7     1149.68     1173.19     31.68 o
   0  -2   7     1925.61     1931.23     68.99 o
   1  -2   7     5690.44     5663.22    131.71 o
   2  -2   7     1919.26     1886.56     49.05 o
   3  -2   7      246.81      237.92     18.21 o
   4  -2   7     2956.88     2957.32    102.64 o
   5  -2   7     5022.24     4937.81    165.08 o
   6  -2   7     1448.65     1476.65     59.95 o
   7  -2   7        1.37       21.26     12.16 o
   8  -2   7      319.82      343.73     25.00 o
 -10  -1   7      361.50      426.58     31.78 o
  -9  -1   7      440.02      462.83     32.91 o
  -8  -1   7      331.59      345.37     28.50 o
  -7  -1   7     1075.98     1009.36     48.52 o
  -6  -1   7     3499.51     3517.57     86.47 o
  -5  -1   7     5321.34     5437.40    127.96 o
  -4  -1   7       15.46       24.30      7.49 o
  -3  -1   7      495.44      516.48     17.20 o
  -2  -1   7     6040.47     6468.67    168.75 o
  -1  -1   7     2651.75     2625.09    131.37 o
   0  -1   7      184.26      192.78     10.30 o
   1  -1   7     6113.58     6312.94    145.49 o
   2  -1   7     5551.39     5685.53    132.39 o
   3  -1   7      329.02      329.00     14.55 o
   4  -1   7      390.48      337.68     21.09 o
   5  -1   7     1452.45     1405.51     55.31 o
   6  -1   7     3071.21     2864.52    101.23 o
   7  -1   7      143.26      141.27     16.63 o
   8  -1   7      255.82      260.03     22.11 o
   9  -1   7      344.71      337.85     26.58 o
 -10   0   7      552.12      543.76     35.46 o
  -9   0   7      810.80      801.24     43.26 o
  -8   0   7      916.28      943.95     31.60 o
  -7   0   7       27.25       16.51      6.29 o
  -6   0   7     2905.26     2923.05    105.58 o
  -5   0   7     7185.45     6763.17    221.86 o
  -4   0   7     1064.18      732.93     29.92 o
  -3   0   7      554.33      335.47     16.40 o
  -2   0   7     4884.87     4981.47    162.99 o
  -1   0   7     6255.59     6721.30    154.03 o
   0   0   7     1073.30     1135.42     30.47 o
   1   0   7     6235.49     6502.24    149.34 o
   2   0   7    11380.97    11150.62    252.79 o
   3   0   7     2939.37     2654.50     65.66 o
   4   0   7       17.17       30.38      6.85 o
   5   0   7      828.00      655.90     31.10 o
   6   0   7     2642.70     2359.90     84.94 o
   7   0   7     1600.61     1496.22     59.83 o
   8   0   7       45.12       21.38     11.99 o
   9   0   7      716.17      705.61     37.61 o
 -10   1   7      133.82      143.14     22.00 o
  -9   1   7     1333.22     1250.78     58.19 o
  -8   1   7      777.18      772.57     27.84 o
  -7   1   7      204.16      189.27     12.97 o
  -6   1   7      235.69      256.39     15.44 o
  -5   1   7     4244.50     4177.87    100.47 o
  -4   1   7     5524.41     5481.60    128.12 o
  -3   1   7       26.29       35.43      6.90 o
  -2   1   7     3621.09     3588.55     84.79 o
  -1   1   7     5353.06     5859.67    134.81 o
   0   1   7     3877.73     4374.10    101.93 o
   1   1   7      482.83      520.60     33.79 o
   2   1   7     8922.83     8690.82    197.80 o
   3   1   7    11918.35    11250.16    255.16 o
   4   1   7     1262.02     1177.00     33.53 o
   5   1   7     1127.10     1004.92     32.26 o
   6   1   7     2291.55     2135.38     77.03 o
   7   1   7     1908.95     1705.81     65.09 o
   8   1   7       23.61       44.39     11.93 o
   9   1   7      249.15      252.96     21.55 o
 -10   2   7       33.39       55.37     17.76 o
  -9   2   7     1160.07     1159.22     55.53 o
  -8   2   7     1597.24     1551.00     45.77 o
  -7   2   7      864.21      812.72     27.96 o
  -6   2   7        9.79        7.89      6.37 o
  -5   2   7     1996.66     1911.34     50.54 o
  -4   2   7     5019.84     4824.02    113.81 o
  -3   2   7     3107.63     3121.77     75.24 o
  -2   2   7     2093.86     2164.37     53.42 o
  -1   2   7     5769.02     5980.21    137.21 o
   0   2   7     1918.30     2065.59    130.75 o
   1   2   7     1379.38     1519.58     47.50 o
   2   2   7     1416.72     1276.39     33.27 o
   3   2   7    11249.56    10508.47    238.22 o
   4   2   7     6101.61     5537.96    129.10 o
   5   2   7        9.63       12.96     18.27 o
   6   2   7     1113.99     1020.03     31.58 o
   7   2   7     1265.50     1135.19     46.43 o
   8   2   7      808.62      647.70     32.46 o
 -10   3   7      134.20      175.94     22.79 o
  -9   3   7      388.09      397.97     24.54 o
  -8   3   7     2481.16     2425.81     65.66 o
  -7   3   7     1369.98     1341.77     40.40 o
  -6   3   7        8.81       16.86      7.23 o
  -5   3   7      998.05      887.67     37.55 o
  -4   3   7     3810.90     3773.98     91.01 o
  -3   3   7     4547.56     4740.59    111.45 o
  -2   3   7      160.70      180.90      9.93 o
  -1   3   7     9606.97    10078.38    228.01 o
   0   3   7     5960.72     6114.65    139.85 o
   1   3   7     1147.61     1122.20     29.37 o
   2   3   7      703.84      704.09     20.17 o
   3   3   7     4760.33     4613.93    107.26 o
   4   3   7     6291.20     5864.36    148.37 o
   5   3   7     1351.40     1227.97     34.44 o
   6   3   7      404.27      354.61     15.71 o
   7   3   7      769.80      669.67     44.20 o
   8   3   7      531.42      513.00     21.19 o
   9   3   7        8.39       15.27     11.65 o
  10   3   7      319.75      332.31     28.73 o
  -9   4   7        0.29        3.93      8.82 o
  -8   4   7     1237.18     1159.06     37.76 o
  -7   4   7     2821.74     2778.67     72.62 o
  -6   4   7      803.74      762.03     26.86 o
  -5   4   7      500.01      448.89     18.93 o
  -4   4   7     2590.35     2533.26     64.08 o
  -3   4   7     2278.25     2199.80     55.70 o
  -2   4   7      533.36      487.97     27.91 o
  -1   4   7     3398.69     3324.36     78.75 o
   0   4   7    10771.86    10728.46    241.90 o
   1   4   7    11298.55    11638.49    338.33 o
   2   4   7        4.71       37.49      9.27 o
   3   4   7     3697.23     3616.01     84.58 o
   4   4   7     5370.79     5188.85    154.36 o
   5   4   7     3510.47     3284.17     79.38 o
   6   4   7        2.03        2.80      9.76 o
   7   4   7     1592.23     1507.70     63.34 o
   8   4   7      645.05      682.65     37.72 o
   9   4   7      134.60      126.45     17.31 o
  10   4   7       50.52       51.41     15.72 o
  -9   5   7       41.22       35.96      8.77 o
  -8   5   7       65.52       57.93     10.35 o
  -7   5   7     2580.63     2535.77     67.76 o
  -6   5   7     4367.83     4362.23    107.26 o
  -5   5   7       12.28       32.28      8.08 o
  -4   5   7     3132.08     3106.24     77.23 o
  -3   5   7     4927.07     5022.20    118.04 o
  -2   5   7      843.24      772.21     23.33 o
  -1   5   7      623.09      654.09     20.02 o
   0   5   7    15724.38    15850.97    355.42 o
   1   5   7    15235.56    15363.68    497.78 o
   2   5   7       53.14       49.94     10.29 o
   3   5   7      233.61      212.75     16.57 o
   4   5   7     3466.98     3376.17    185.27 o
   5   5   7     2299.05     2138.55     80.59 o
   6   5   7      322.18      298.32     23.53 o
   7   5   7     1831.84     1691.67     68.88 o
   8   5   7     2228.65     2128.82     83.70 o
   9   5   7      237.60      249.46     22.56 o
  10   5   7       60.00       85.73     16.57 o
  -9   6   7      354.02      385.79     14.83 o
  -8   6   7        1.80        3.82      5.95 o
  -7   6   7      326.05      337.15     12.47 o
  -6   6   7     3825.19     3688.61     65.14 o
  -5   6   7     1035.08      981.04     31.45 o
  -4   6   7      598.73      571.12     21.47 o
  -3   6   7     5811.93     5353.19    185.47 o
  -2   6   7     3305.90     3234.74     72.03 o
  -1   6   7     1521.33     1656.97     29.27 o
   0   6   7     2159.45     2251.88     40.11 o
   1   6   7    13840.87    14289.91    463.85 o
   2   6   7     8949.23     9275.59    304.88 o
   3   6   7      485.71      516.89     27.03 o
   4   6   7     1490.55     1496.39     59.55 o
   5   6   7     1735.37     1718.98     67.13 o
   6   6   7     1107.67     1059.69     47.17 o
   7   6   7       40.31       40.32     12.89 o
   8   6   7     2250.70     2126.50     83.36 o
   9   6   7     1365.47     1285.34     57.57 o
  10   6   7      128.08      151.45     19.68 o
  -8   7   7        9.23        7.30      6.24 o
  -7   7   7      268.94      266.36     11.65 o
  -6   7   7     1877.07     1875.95     36.93 o
  -5   7   7      199.29      193.91     14.87 o
  -4   7   7        0.50        4.60      4.78 o
  -3   7   7     4397.75     4349.02     72.60 o
  -2   7   7     6288.26     6163.04    191.10 o
  -1   7   7     2453.20     2563.57     52.15 o
   0   7   7      153.49      144.27      7.28 o
   1   7   7     5330.83     5453.46    183.74 o
   2   7   7    12386.42    12874.79    419.51 o
   3   7   7     1211.75     1277.81     51.80 o
   4   7   7     1749.93     1744.49     67.24 o
   5   7   7     3113.57     3237.49    115.54 o
   6   7   7      477.77      462.04     27.88 o
   7   7   7       30.27       36.70     12.27 o
   8   7   7      601.86      594.32     33.71 o
   9   7   7     1383.84     1306.43     57.51 o
  10   7   7      426.72      500.21     33.48 o
  -8   8   7      390.39      414.34     24.46 o
  -7   8   7       86.02       91.20      8.18 o
  -6   8   7      534.09      525.01     15.80 o
  -5   8   7     1213.92     1151.84     31.96 o
  -4   8   7      909.58      836.20     19.17 o
  -3   8   7     2115.31     1942.68     51.09 o
  -2   8   7     7568.68     7603.72    202.09 o
  -1   8   7     4853.06     4820.34    199.67 o
   0   8   7        4.65       15.40      3.39 o
   1   8   7      937.71      994.51     31.25 o
   2   8   7     2724.70     2835.90    100.83 o
   3   8   7     3360.85     3354.66    117.46 o
   4   8   7        1.01        1.24      9.44 o
   5   8   7     2280.68     2272.52     84.55 o
   6   8   7     3330.00     3330.40    119.04 o
   7   8   7      225.00      222.20     20.70 o
   8   8   7       99.19       90.77     16.00 o
   9   8   7     1070.96     1147.57     52.76 o
  -7   9   7        1.26        5.15      8.31 o
  -6   9   7      646.59      644.57     25.40 o
  -5   9   7     1488.20     1416.12     42.01 o
  -4   9   7     1560.10     1590.80     45.03 o
  -3   9   7       66.64       63.96      8.99 o
  -2   9   7     4986.65     4988.94    103.85 o
  -1   9   7     9043.07     8941.72    204.13 o
   0   9   7     2258.79     2178.66    201.55 o
   1   9   7     1160.12     1155.05     35.62 o
   2   9   7     1444.29     1465.31     43.27 o
   3   9   7     3228.78     3262.81     85.25 o
   4   9   7      306.00      291.81     21.32 o
   5   9   7      896.34      931.09     41.57 o
   6   9   7     3753.98     3832.08    134.99 o
   7   9   7      736.37      810.18     39.76 o
   8   9   7       10.90       -0.45     11.31 o
  -7  10   7      144.63      143.53     14.19 o
  -6  10   7      350.62      331.58     18.70 o
  -5  10   7     1446.15     1372.27     43.80 o
  -4  10   7      765.46      756.20     26.26 o
  -3  10   7      129.72      131.10     11.85 o
  -2  10   7      243.74      241.23     10.18 o
  -1  10   7     2975.55     2983.99     72.95 o
   0  10   7     5219.38     5312.59    132.30 o
   1  10   7       65.46       62.41      8.80 o
   2  10   7      180.76      173.14     12.55 o
   3  10   7     3224.16     3014.95    159.99 o
   4  10   7     2113.70     2179.28    111.78 o
   5  10   7       11.91       19.69      8.05 o
   6  10   7     1988.40     1947.41     56.59 o
   7  10   7     2078.47     2207.71     96.71 o
   8  10   7       87.54      100.61     21.60 o
   9  10   7        7.60       24.15     18.78 o
  -6  11   7       13.41       21.64      9.11 o
  -5  11   7     1653.72     1662.07     48.50 o
  -4  11   7     2530.94     2354.78     73.07 o
  -3  11   7      395.42      379.50     17.34 o
  -2  11   7      419.58      405.99     28.28 o
  -1  11   7     1930.47     1900.29     65.69 o
   0  11   7     2714.67     2784.73     74.18 o
   1  11   7      762.06      769.11     27.71 o
   2  11   7      606.82      576.45     22.84 o
   3  11   7     2882.57     2827.25     75.76 o
   4  11   7      461.01      494.00     33.45 o
   5  11   7       16.17       28.75      9.05 o
   6  11   7      594.85      625.14     41.74 o
   7  11   7     1759.07     1991.17     91.33 o
   8  11   7      806.60      892.63     54.52 o
  -5  12   7      113.07      119.61     12.52 o
  -4  12   7     1547.48     1560.31     45.48 o
  -3  12   7     1671.10     1537.17     66.68 o
  -2  12   7      104.35      111.92     17.76 o
  -1  12   7      277.89      253.28     15.24 o
   0  12   7     2071.03     2054.20     57.96 o
   1  12   7     1858.59     1771.86     51.46 o
   2  12   7       11.31       14.24      8.88 o
   3  12   7     2432.40     2313.78     64.20 o
   4  12   7      686.64      673.94     41.06 o
   5  12   7      137.91      150.03     22.62 o
   6  12   7      113.47      106.72     21.89 o
   7  12   7      583.43      619.93     44.90 o
   8  12   7     1483.62     1619.56     80.70 o
  -4  13   7     1385.73     1432.03     66.05 o
  -3  13   7     2320.71     2239.38     90.37 o
  -2  13   7      536.01      518.42     33.65 o
  -1  13   7       56.06       68.37     10.25 o
   0  13   7     1208.77     1131.08     42.78 o
   1  13   7     1380.42     1335.81     41.78 o
   2  13   7      514.13      520.29     35.23 o
   3  13   7     1051.11      990.92     52.71 o
   4  13   7     1958.72     1933.83     86.30 o
   5  13   7      862.77      920.29     51.58 o
   6  13   7        1.08       -7.18     14.53 o
   7  13   7      340.38      342.48     32.57 o
  -3  14   7     1197.19     1250.27     60.00 o
  -2  14   7     1645.99     1594.23     69.73 o
  -1  14   7       17.21       11.99     13.86 o
   0  14   7      514.51      505.32     23.33 o
   1  14   7      784.54      782.01     43.26 o
   2  14   7      242.61      242.78     24.15 o
   3  14   7        0.54       -3.51     12.16 o
   4  14   7     1540.68     1513.87     72.27 o
   5  14   7     1828.67     1840.35     85.06 o
   6  14   7      330.79      329.42     31.95 o
   0  15   7       85.51      110.22     17.87 o
   1  15   7      851.65      854.97     46.60 o
   2  15   7      335.25      327.72     29.29 o
   3  15   7       92.88      102.59     19.79 o
   4  15   7      263.06      238.31     26.07 o
   5  15   7     1370.82     1381.19     69.90 o
  -4  -9   8      618.77      654.94     37.61 o
  -3  -9   8     1153.59     1150.74     51.86 o
  -2  -9   8      251.85      272.59     23.36 o
  -1  -9   8      132.10      120.29     16.97 o
   0  -9   8      223.24      251.60     23.19 o
   1  -9   8      648.85      670.83     37.32 o
  -6  -8   8      512.24      499.53     31.95 o
  -5  -8   8      136.18      133.30     18.15 o
  -4  -8   8       98.97       98.74     16.00 o
  -3  -8   8     1495.17     1556.17     64.13 o
  -2  -8   8     1278.20     1329.84     56.72 o
  -1  -8   8        2.52        7.18     11.99 o
   0  -8   8      468.08      550.03     33.37 o
   1  -8   8      667.57      697.75     37.32 o
   2  -8   8      286.58      281.46     23.81 o
   3  -8   8       10.02       22.68     14.36 o
  -7  -7   8      662.89      628.36     36.02 o
  -6  -7   8     1148.12     1082.42     50.05 o
  -5  -7   8      331.27      306.86     23.70 o
  -4  -7   8        7.97        4.69     10.58 o
  -3  -7   8      714.66      706.29     36.99 o
  -2  -7   8     1653.82     1684.37     67.02 o
  -1  -7   8      964.79      926.68     44.05 o
   0  -7   8      266.99      291.59     24.43 o
   1  -7   8      931.67      981.93     45.24 o
   2  -7   8      402.12      413.18     27.26 o
   3  -7   8      229.69      243.06     22.34 o
   4  -7   8      252.41      268.40     23.87 o
  -8  -6   8      310.39      282.09     24.66 o
  -7  -6   8       79.85       91.84     17.42 o
  -6  -6   8     1961.32     1992.19     78.33 o
  -5  -6   8     1127.74     1095.43     49.71 o
  -4  -6   8      158.36      137.14     16.40 o
  -3  -6   8      307.09      260.94     21.09 o
  -2  -6   8     2048.27     1922.07     73.58 o
  -1  -6   8     2041.24     2060.68     77.87 o
   0  -6   8        7.29       13.52     11.03 o
   1  -6   8     2160.59     2034.04     76.69 o
   2  -6   8     1076.34     1134.40     50.39 o
   3  -6   8      350.04      382.73     20.56 o
   4  -6   8      122.65       94.50     16.29 o
   5  -6   8      575.13      591.94     35.29 o
  -8  -5   8      272.19      304.82     25.68 o
  -7  -5   8       10.81       16.68     13.46 o
  -6  -5   8      761.30      727.72     38.06 o
  -5  -5   8     2260.01     2156.99     82.51 o
  -4  -5   8     1183.37     1138.35     49.20 o
  -3  -5   8       34.48       45.64     11.93 o
  -2  -5   8      779.32      779.92     37.10 o
  -1  -5   8     1787.98     1778.25     68.20 o
   0  -5   8      418.17      420.24     26.01 o
   1  -5   8      497.50      512.26     29.80 o
   2  -5   8     2860.44     2987.76     75.60 o
   3  -5   8     1322.36     1397.71     41.43 o
   4  -5   8       22.98       34.67     12.78 o
   5  -5   8      389.39      387.67     27.71 o
   6  -5   8      888.63      872.05     43.15 o
  -9  -4   8      688.28      651.60     39.08 o
  -8  -4   8      635.16      594.32     36.48 o
  -7  -4   8      193.88      203.19     21.09 o
  -6  -4   8       79.71       87.26     16.23 o
  -5  -4   8     2696.91     2627.28     96.59 o
  -4  -4   8     5103.28     5061.09    170.22 o
  -3  -4   8       23.97       35.63     11.54 o
  -2  -4   8     1012.81      906.60     40.21 o
  -1  -4   8     1881.02     1892.04     70.97 o
   0  -4   8      611.22      639.37     21.27 o
   1  -4   8      213.05      161.42     49.51 o
   2  -4   8     4053.88     4093.73     99.37 o
   3  -4   8     3565.25     3676.61     91.35 o
   4  -4   8      660.22      564.57     30.99 o
   5  -4   8       74.55       68.54     14.42 o
   6  -4   8      529.74      558.91     32.86 o
   7  -4   8      566.58      546.13     34.16 o
  -9  -3   8      391.57      358.32     28.90 o
  -8  -3   8      868.28      876.51     44.73 o
  -7  -3   8      450.92      445.13     30.71 o
  -6  -3   8       44.33       35.18     13.40 o
  -5  -3   8      272.12      262.97     21.94 o
  -4  -3   8     4590.16     4572.19    155.12 o
  -3  -3   8     1239.39     1126.93     47.73 o
  -2  -3   8      112.14      104.51     14.08 o
  -1  -3   8     3293.52     3394.18     89.72 o
   0  -3   8     2285.30     2480.17     61.88 o
   1  -3   8      429.02      401.89     15.91 o
   2  -3   8      369.89      345.05     18.52 o
   3  -3   8     5337.16     5426.19    129.47 o
   4  -3   8     3255.43     3225.21    112.54 o
   5  -3   8      146.45      160.84     17.25 o
   6  -3   8      206.39      220.22     20.75 o
   7  -3   8      487.11      414.36     28.79 o
  -9  -2   8      107.23      127.64     20.19 o
  -8  -2   8     1867.77     1971.89     80.76 o
  -7  -2   8     1975.68     1941.07     77.42 o
  -6  -2   8      104.63      138.39     18.49 o
  -5  -2   8      694.42      734.51     37.49 o
  -4  -2   8     1405.15     1374.80     56.27 o
  -3  -2   8     1204.08     1220.17     48.44 o
  -2  -2   8        2.43       12.44      4.84 o
  -1  -2   8     2364.13     2279.80    159.71 o
   0  -2   8     4796.26     4789.53    157.95 o
   1  -2   8      701.05      675.42     33.73 o
   2  -2   8       29.44       37.03      6.80 o
   3  -2   8     2710.10     2675.71     67.93 o
   4  -2   8     3223.88     3192.32     80.45 o
   5  -2   8      914.64      854.85     39.59 o
   6  -2   8      139.48      140.76     16.46 o
   7  -2   8      466.10      465.32     29.75 o
   8  -2   8      280.57      294.19     25.34 o
  -9  -1   8       34.86       41.51     16.40 o
  -8  -1   8      675.44      745.14     41.74 o
  -7  -1   8     3844.63     3860.93    137.25 o
  -6  -1   8     1068.65     1059.69     48.30 o
  -5  -1   8      411.91      439.60     17.28 o
  -4  -1   8      844.35      824.90     25.09 o
  -3  -1   8     2832.31     2825.96     76.46 o
  -2  -1   8     1291.00     1305.51     35.16 o
  -1  -1   8     1507.54      749.55     30.31 o
   0  -1   8     8708.92     9129.33    300.13 o
   1  -1   8     3915.14     3901.31     92.72 o
   2  -1   8       50.26       48.12      6.90 o
   3  -1   8      699.04      603.27     21.49 o
   4  -1   8     1688.68     1613.21     44.75 o
   5  -1   8     1801.99     1635.36     46.31 o
   6  -1   8        7.06       15.21     10.80 o
   7  -1   8      683.08      679.31     35.80 o
   8  -1   8      644.88      650.87     35.68 o
  -9   0   8      147.34      151.05     21.66 o
  -8   0   8       41.11       47.84     16.06 o
  -7   0   8     1736.53     1669.27     69.28 o
  -6   0   8     2975.54     2686.19    148.59 o
  -5   0   8      561.79      531.23     19.54 o
  -4   0   8     2808.91     2614.63     84.32 o
  -3   0   8     4188.66     2374.15     81.95 o
  -2   0   8     4889.71     5339.45    175.14 o
  -1   0   8       42.26       50.96      6.27 o
   0   0   8     7661.19     8205.33    187.53 o
   1   0   8    12726.28    12649.67    285.83 o
   2   0   8     1835.45     1824.13     47.07 o
   3   0   8      622.07      599.94     21.07 o
   4   0   8      605.25      539.90     20.08 o
   5   0   8     3575.08     3239.62     81.11 o
   6   0   8      594.90      540.15     22.36 o
   7   0   8      333.37      289.61     22.68 o
   8   0   8     1270.53     1255.53     53.84 o
   9   0   8      276.53      276.49     23.53 o
  -9   1   8      533.45      538.10     36.25 o
  -8   1   8       18.68       18.94      8.19 o
  -7   1   8      610.30      606.17     22.90 o
  -6   1   8     2480.04     2428.60     63.06 o
  -5   1   8     2009.03     1981.57     55.96 o
  -4   1   8      922.71      834.26     49.03 o
  -3   1   8     4258.96     4284.41    121.22 o
  -2   1   8     2921.47     3007.19     72.74 o
  -1   1   8      831.53      851.74     24.87 o
   0   1   8      663.02      734.43     22.10 o
   1   1   8     8276.53     8462.71    193.07 o
   2   1   8     9778.73     9929.98    251.24 o
   3   1   8        5.80       26.22      7.35 o
   4   1   8      424.94      419.36     25.76 o
   5   1   8     2779.21     2629.35     67.11 o
   6   1   8      972.67      859.47     28.62 o
   7   1   8       26.41       26.72      8.39 o
   8   1   8     1062.37     1023.53     50.64 o
   9   1   8      801.20      829.58     46.32 o
  -9   2   8     1066.61     1063.76     35.90 o
  -8   2   8      166.48      184.82     13.92 o
  -7   2   8       56.05       56.83      9.58 o
  -6   2   8     2038.57     1933.34     52.04 o
  -5   2   8     3750.66     3709.53    110.14 o
  -4   2   8      451.06      406.99     16.21 o
  -3   2   8     4959.54     4914.73    115.50 o
  -2   2   8     6276.99     6302.36    145.59 o
  -1   2   8     3406.44     3694.23     87.47 o
   0   2   8      245.67      254.64     11.23 o
   1   2   8     2868.06     2875.47     69.12 o
   2   2   8     9319.67     9225.22    267.21 o
   3   2   8     4736.69     4519.35    106.14 o
   4   2   8      565.34      556.57     19.45 o
   5   2   8     3464.06     3259.60     80.30 o
   6   2   8      870.31      773.56     43.94 o
   7   2   8       16.74       22.67      7.78 o
   8   2   8      545.75      498.51     33.65 o
   9   2   8      999.99     1045.78     52.03 o
  -9   3   8     1256.36     1272.93     40.94 o
  -8   3   8      405.43      448.57     21.11 o
  -7   3   8        2.91        8.87      7.70 o
  -6   3   8     1164.69     1099.32     33.75 o
  -5   3   8     1400.48     1327.03     38.05 o
  -4   3   8     1890.22     1780.21     47.21 o
  -3   3   8      128.58      109.16      8.62 o
  -2   3   8    11903.47    11758.48    266.25 o
  -1   3   8     7205.51     7343.82    182.84 o
   0   3   8      850.52      928.88     25.88 o
   1   3   8     1194.87     1329.34     34.68 o
   2   3   8     5462.00     5696.11    131.39 o
   3   3   8     6375.44     6202.15    143.02 o
   4   3   8      178.39      164.80     10.00 o
   5   3   8     1572.54     1443.82     39.58 o
   6   3   8     1266.60     1142.27     41.79 o
   7   3   8      198.85      199.69     20.36 o
   8   3   8        0.85        6.39     11.88 o
   9   3   8      803.30      809.39     43.38 o
  -9   4   8      673.68      672.63     38.74 o
  -8   4   8     2099.40     2116.70     58.95 o
  -7   4   8      130.60      149.80     12.78 o
  -6   4   8     1127.91     1048.66     33.25 o
  -5   4   8     1602.87     1453.91     41.19 o
  -4   4   8     1538.44     1428.50     39.63 o
  -3   4   8      326.73      338.98     15.18 o
  -2   4   8     7206.22     7325.92    168.51 o
  -1   4   8    13500.46    13656.00    307.87 o
   0   4   8     4982.31     5420.02    125.05 o
   1   4   8      147.79      165.04     16.82 o
   2   4   8     2538.28     2728.41    147.72 o
   3   4   8     5542.41     5597.64    129.21 o
   4   4   8     2409.31     2289.15     56.65 o
   5   4   8      871.44      758.08     23.70 o
   6   4   8     3502.15     3329.16    121.08 o
   7   4   8     1258.78     1132.87     51.92 o
   8   4   8      161.17      144.27     18.15 o
   9   4   8      396.50      352.27     27.82 o
  -9   5   8       70.38       69.12     15.72 o
  -8   5   8     1153.64     1116.12     36.98 o
  -7   5   8      752.75      722.86     27.18 o
  -6   5   8       17.81       24.70      8.48 o
  -5   5   8     2621.16     2436.26     63.54 o
  -4   5   8     2448.00     2315.06     59.88 o
  -3   5   8       77.37       65.65      7.48 o
  -2   5   8      152.74      192.90     13.60 o
  -1   5   8     6925.03     6868.35    157.85 o
   0   5   8     8168.83     8076.45    183.73 o
   1   5   8     2069.09     2121.95    100.83 o
   2   5   8     1292.74     1323.06     53.22 o
   3   5   8     2013.47     2113.84     79.17 o
   4   5   8     2025.71     1929.47     74.08 o
   5   5   8        4.15        1.70     10.29 o
   6   5   8     3517.64     3204.35    116.33 o
   7   5   8     2953.91     2589.11     97.78 o
   8   5   8      356.26      322.69     25.73 o
   9   5   8      102.87      110.67     17.42 o
  -9   6   8       75.94       87.59      8.77 o
  -8   6   8      491.31      472.95     15.79 o
  -7   6   8     1072.52     1047.96     34.90 o
  -6   6   8       22.06       41.40     14.62 o
  -5   6   8     1694.88     1573.04     65.80 o
  -4   6   8     5631.21     5543.50    131.79 o
  -3   6   8     1493.65     1467.47     40.43 o
  -2   6   8       91.03       91.97     14.79 o
  -1   6   8     2239.88     2269.65     56.40 o
   0   6   8     8884.69     9613.18    240.89 o
   1   6   8     3528.48     3653.26    127.19 o
   2   6   8      284.62      309.68     21.83 o
   3   6   8     1464.12     1466.42     58.87 o
   4   6   8     1240.43     1214.64     50.90 o
   5   6   8      333.85      314.49     23.64 o
   6   6   8       36.84       41.68     12.78 o
   7   6   8     3548.40     3452.67    124.93 o
   8   6   8     2176.52     2108.97     83.30 o
   9   6   8       36.21       49.88     14.65 o
  -8   7   8      484.15      479.00     29.03 o
  -7   7   8      908.66      874.55     21.58 o
  -6   7   8      403.18      403.34     13.65 o
  -5   7   8      867.07      813.48     24.12 o
  -4   7   8     6367.81     5371.47    255.15 o
  -3   7   8     4376.92     2084.54     42.78 o
  -2   7   8      168.49      162.67      6.09 o
  -1   7   8      852.13      889.04     27.73 o
   0   7   8     5105.05     5399.56    124.24 o
   1   7   8     3584.89     3647.89    127.19 o
   2   7   8       19.74       22.39     10.41 o
   3   7   8     4729.20     4429.96    152.75 o
   4   7   8     3609.34     3522.29    124.76 o
   5   7   8       67.91       60.91     13.06 o
   6   7   8       11.72       19.40     11.54 o
   7   7   8      869.07      830.08     41.62 o
   8   7   8     1176.14     1103.18     51.41 o
   9   7   8      402.11      387.95     28.39 o
  -8   8   8      313.43      347.80     13.82 o
  -7   8   8      827.88      826.91     20.71 o
  -6   8   8      854.15      813.26     24.53 o
  -5   8   8      148.65      153.23      8.47 o
  -4   8   8      969.38      908.50     20.32 o
  -3   8   8     8381.85     8282.86    277.17 o
  -2   8   8     3319.23     3349.39     67.70 o
  -1   8   8       56.45       58.58      5.24 o
   0   8   8     1182.51     1182.40     35.77 o
   1   8   8     4846.61     4964.50    169.89 o
   2   8   8     2453.44     2276.26     84.32 o
   3   8   8      819.80      822.85     38.74 o
   4   8   8     7143.53     7053.74    236.67 o
   5   8   8     3781.79     3828.86    135.16 o
   6   8   8       42.46       39.47     12.72 o
   7   8   8      644.84      664.78     37.04 o
   8   8   8     1970.27     1929.36     77.19 o
   9   8   8      872.82      863.39     43.83 o
  -7   9   8      843.31      918.32     32.53 o
  -6   9   8      703.97      703.59     26.82 o
  -5   9   8     1257.40     1151.90     36.00 o
  -4   9   8      117.52      124.48     11.22 o
  -3   9   8     3628.98     3566.12    128.38 o
  -2   9   8     6649.72     6819.34    206.43 o
  -1   9   8      107.18      122.53     10.36 o
   0   9   8     1888.35     1811.49     50.89 o
   1   9   8     1487.25     1477.29     43.35 o
   2   9   8     1070.56     1092.55     47.50 o
   3   9   8       39.71       39.25     11.59 o
   4   9   8     1686.00     1602.88     63.79 o
   5   9   8     3600.20     3591.17    127.24 o
   6   9   8      608.16      607.27     33.54 o
   7   9   8       31.66       20.81     12.22 o
   8   9   8      438.58      461.53     30.82 o
   9   9   8      926.47      952.46     46.83 o
  -7  10   8      547.20      544.40     24.50 o
  -6  10   8     1119.59     1155.33     37.59 o
  -5  10   8     1286.77     1205.97     57.34 o
  -4  10   8       57.88       61.94      9.17 o
  -3  10   8      277.61      254.49     22.79 o
  -2  10   8     3406.90     3350.31    121.70 o
  -1  10   8     3194.80     1995.98     78.33 o
   0  10   8        3.94       12.62      7.62 o
   1  10   8     2742.60     2734.49     73.24 o
   2  10   8     3669.33     3661.61     95.10 o
   3  10   8      606.48      620.18     24.66 o
   4  10   8      336.11      348.06     19.02 o
   5  10   8     3857.23     3827.50    134.77 o
   6  10   8     2701.17     2670.66     98.74 o
   7  10   8       16.36       20.25     12.84 o
   8  10   8      234.01      266.14     28.39 o
   9  10   8      330.79      424.15     38.00 o
  -6  11   8     1388.41     1397.68     43.48 o
  -5  11   8     1551.70     1479.63     44.16 o
  -4  11   8       20.90       22.50      8.12 o
  -3  11   8      255.95      211.00     21.94 o
  -2  11   8     1137.15     1088.93     50.45 o
  -1  11   8     1958.24     1904.42     75.84 o
   0  11   8      189.01      194.52     20.61 o
   1  11   8     1543.25     1545.29     46.10 o
   2  11   8     2593.35     2553.68     69.68 o
   3  11   8      558.77      557.56     24.66 o
   4  11   8       14.98       21.25      8.92 o
   5  11   8     1399.80     1395.57     43.93 o
   6  11   8     2690.87     2683.59     91.64 o
   7  11   8      958.38     1082.93     60.29 o
   8  11   8      206.70      265.86     30.43 o
  -5  12   8     1537.46     1518.67     68.20 o
  -4  12   8      921.65      842.19     44.85 o
  -3  12   8       67.52       71.14     17.02 o
  -2  12   8      398.88      383.43     28.62 o
  -1  12   8     1732.61     1661.63     48.93 o
   0  12   8     1388.49     1376.25     42.74 o
   1  12   8      142.95      146.93     20.84 o
   2  12   8     3660.17     3566.90     93.54 o
   3  12   8     1012.31     1047.33     35.40 o
   4  12   8      117.97      112.73     12.37 o
   5  12   8      176.83      194.82     23.81 o
   6  12   8      944.63     1033.51     57.85 o
   7  12   8     1725.79     1921.95     90.26 o
   8  12   8      113.02      137.03     24.77 o
  -4  13   8     1175.35     1206.16     58.76 o
  -3  13   8      253.54      212.30     23.24 o
  -2  13   8      434.11      396.04     30.14 o
  -1  13   8      773.34      756.45     41.28 o
   0  13   8      512.08      532.20     23.39 o
   1  13   8       64.70       51.89     10.51 o
   2  13   8     1484.31     1513.32     46.68 o
   3  13   8     2197.48     2163.07     61.60 o
   4  13   8      928.46      846.54     48.13 o
   5  13   8       13.87       15.72     15.72 o
   6  13   8      306.16      358.89     33.82 o
   7  13   8      594.32      634.92     46.03 o
  -3  14   8      537.58      522.61     36.08 o
  -2  14   8       24.73       23.70     15.33 o
  -1  14   8     1006.55     1013.49     50.61 o
   0  14   8      333.22      327.11     19.23 o
   1  14   8       97.03      107.47     12.39 o
   2  14   8       54.51       53.67     16.34 o
   3  14   8     1628.25     1614.70     74.54 o
   4  14   8     2277.13     2284.23     98.97 o
   5  14   8      160.85      175.48     24.66 o
   6  14   8      242.65      234.58     28.28 o
  -1  15   8      820.26      816.57     45.07 o
   0  15   8      972.04     1103.86     54.57 o
   1  15   8      286.98      276.37     25.73 o
   2  15   8       49.82       33.37     15.44 o
   3  15   8      371.55      387.84     32.86 o
   4  15   8     1520.72     1532.75     74.14 o
   5  15   8      361.24      364.09     34.38 o
  -4  -8   9      917.41      936.52     46.09 o
  -3  -8   9      506.36      503.77     30.88 o
  -2  -8   9       50.34       52.54     13.91 o
  -1  -8   9      476.57      472.05     30.88 o
   0  -8   9      401.06      392.76     28.67 o
   1  -8   9      178.49      165.59     20.19 o
  -6  -7   9       88.22       97.84     16.29 o
  -5  -7   9       18.27       17.70     12.78 o
  -4  -7   9      615.24      581.42     33.82 o
  -3  -7   9     1145.66     1061.39     48.30 o
  -2  -7   9      114.61      101.96     16.80 o
  -1  -7   9      383.72      396.15     27.77 o
   0  -7   9      792.17      796.60     40.04 o
   1  -7   9      558.94      627.85     35.63 o
   2  -7   9       12.38       11.03     12.50 o
   3  -7   9      335.27      329.19     27.09 o
  -7  -6   9      962.40      962.70     47.33 o
  -6  -6   9      427.99      403.62     29.07 o
  -5  -6   9       10.44       22.68     12.27 o
  -4  -6   9      542.05      502.36     30.82 o
  -3  -6   9      736.88      701.60     36.36 o
  -2  -6   9      634.77      568.02     32.52 o
  -1  -6   9      227.77      215.47     19.68 o
   0  -6   9     2027.70     2072.72     79.46 o
   1  -6   9      656.74      707.99     36.36 o
   2  -6   9      152.31      140.25     17.59 o
   3  -6   9       87.80      121.19     17.76 o
   4  -6   9      745.47      837.66     43.09 o
  -7  -5   9      806.49      836.14     44.17 o
  -6  -5   9     1887.42     1809.58     73.46 o
  -5  -5   9      187.55      156.82     18.15 o
  -4  -5   9      183.22      198.95     19.23 o
  -3  -5   9      967.16     1038.26     47.00 o
  -2  -5   9     1167.38     1119.52     48.41 o
  -1  -5   9      140.11      117.29     15.27 o
   0  -5   9     1936.78     1938.75     74.37 o
   1  -5   9     3629.59     3586.70    124.64 o
   2  -5   9      690.26      667.83     35.18 o
   3  -5   9       25.13       24.24      8.24 o
   4  -5   9      498.00      532.38     22.49 o
   5  -5   9      533.91      561.03     24.57 o
  -8  -4   9       84.73      103.44     17.87 o
  -7  -4   9      173.84      165.36     20.36 o
  -6  -4   9     2099.53     1965.95     77.87 o
  -5  -4   9     1230.53     1108.78     49.82 o
  -4  -4   9        9.70        9.05     11.48 o
  -3  -4   9     1851.96     1742.51     68.26 o
  -2  -4   9     1273.04     1200.79     50.33 o
  -1  -4   9      491.46      505.07     29.07 o
   0  -4   9      139.65      131.32     15.83 o
   1  -4   9     2823.21     2036.30     74.76 o
   2  -4   9     3080.27     3188.37     92.44 o
   3  -4   9      453.08      471.45     20.25 o
   4  -4   9      155.37      167.12     13.20 o
   5  -4   9      557.34      553.97     23.90 o
   6  -4   9      476.01      527.98     23.87 o
  -8  -3   9      134.03      115.82     19.62 o
  -7  -3   9       11.99        3.11     12.22 o
  -6  -3   9      610.34      581.87     34.04 o
  -5  -3   9     2322.84     2240.18     85.06 o
  -4  -3   9      180.82      149.47     18.04 o
  -3  -3   9     1389.95     1339.34     55.03 o
  -2  -3   9     3031.23     2972.42    104.68 o
  -1  -3   9     1478.02     1546.84     41.39 o
   0  -3   9      187.11      195.87     22.76 o
   1  -3   9      844.39      862.94     48.21 o
   2  -3   9     5004.77     5157.70    122.85 o
   3  -3   9     1328.06     1289.45     38.16 o
   4  -3   9       41.17       34.92      8.71 o
   5  -3   9      686.47      664.32     25.83 o
   6  -3   9      432.35      450.00     21.47 o
   7  -3   9      168.85      184.43     14.71 o
  -9  -2   9     1058.95     1108.04     54.52 o
  -8  -2   9      774.64      724.61     42.08 o
  -7  -2   9       12.28       22.79     12.89 o
  -6  -2   9      195.70      216.32     22.28 o
  -5  -2   9     1399.63     1428.08     60.12 o
  -4  -2   9      975.16      974.52     44.79 o
  -3  -2   9       95.19      106.94     15.16 o
  -2  -2   9     4819.52     4962.70    116.65 o
  -1  -2   9     4785.68     5199.10    194.46 o
   0  -2   9      575.47      543.87     28.33 o
   1  -2   9      322.78      318.31     14.43 o
   2  -2   9     3173.72     3153.53     77.97 o
   3  -2   9     2433.51     2443.79     63.24 o
   4  -2   9       12.67       11.68      7.56 o
   5  -2   9      717.67      691.04     45.04 o
   6  -2   9      721.94      707.85     26.95 o
   7  -2   9      172.96      191.12     14.69 o
  -9  -1   9      288.50      329.59     29.01 o
  -8  -1   9     1595.49     1539.65     66.90 o
  -7  -1   9      287.00      275.58     24.04 o
  -6  -1   9      184.18      159.20     19.40 o
  -5  -1   9     1703.28     1617.70     65.49 o
  -4  -1   9     1054.07     1047.90     30.63 o
  -3  -1   9     1224.30     1230.14     34.46 o
  -2  -1   9     1651.19     1701.95     44.62 o
  -1  -1   9     6642.66     5803.69    189.90 o
   0  -1   9     3788.91     3856.44     92.27 o
   1  -1   9       62.93       61.63      7.37 o
   2  -1   9      217.06      218.76     12.59 o
   3  -1   9     4087.89     3948.55     95.84 o
   4  -1   9     1537.18     1512.47     42.93 o
   5  -1   9       55.02       51.80      9.11 o
   6  -1   9     2213.15     2076.18     57.26 o
   7  -1   9      773.82      786.93     29.26 o
   8  -1   9       40.47       52.63     10.51 o
  -9   0   9      153.14      171.30     22.11 o
  -8   0   9      956.46      853.95     44.85 o
  -7   0   9      782.87      775.79     41.40 o
  -6   0   9      199.86      194.51     12.37 o
  -5   0   9     1661.17     1610.78     44.04 o
  -4   0   9     1381.03     1498.00     76.32 o
  -3   0   9     2780.65     1649.54     59.72 o
  -2   0   9      557.18      604.21     30.43 o
  -1   0   9     4354.55     4603.21    108.50 o
   0   0   9     7803.47     8154.50    187.17 o
   1   0   9      265.03      268.25     22.42 o
   2   0   9      236.57      243.99     21.52 o
   3   0   9      730.46      698.25     23.32 o
   4   0   9     2149.50     2009.72     53.27 o
   5   0   9      382.94      340.18     16.40 o
   6   0   9      581.17      543.95     22.44 o
   7   0   9     1732.78     1694.55     49.23 o
   8   0   9      308.82      329.82     18.77 o
  -9   1   9       40.78       29.52     16.17 o
  -8   1   9      431.95      476.06     33.65 o
  -7   1   9     1129.67     1110.81     34.96 o
  -6   1   9      308.11      308.51     16.02 o
  -5   1   9      980.43      966.54     29.91 o
  -4   1   9     3252.05     3174.37     78.15 o
  -3   1   9     2168.60     2152.49     54.73 o
  -2   1   9       85.13       88.60      7.88 o
  -1   1   9     1577.76     1702.69     44.39 o
   0   1   9     6407.37     6515.04    150.56 o
   1   1   9     4268.76     4391.17    103.78 o
   2   1   9       58.76       56.78      6.99 o
   3   1   9     1429.36     1336.37     36.91 o
   4   1   9     2518.92     2391.34     61.02 o
   5   1   9      240.01      209.10     12.74 o
   6   1   9      141.90      130.78     12.64 o
   7   1   9     1265.80     1186.85     37.23 o
   8   1   9     1040.98      996.80     50.95 o
  -9   2   9        1.61        2.54     13.18 o
  -8   2   9      460.79      451.92     20.67 o
  -7   2   9     1436.47     1417.00     77.42 o
  -6   2   9     1913.99     1890.01     51.63 o
  -5   2   9      227.44      224.41     20.08 o
  -4   2   9     7540.97     7421.87    172.20 o
  -3   2   9     3743.41     3756.40     96.88 o
  -2   2   9      144.27      151.52      9.40 o
  -1   2   9      416.85      453.42     16.54 o
   0   2   9     2111.09     2164.22     54.21 o
   1   2   9     7640.57     8066.29    184.75 o
   2   2   9      444.96      467.09     18.63 o
   3   2   9     1917.83     1933.01     49.79 o
   4   2   9     2155.88     2023.18     52.33 o
   5   2   9      515.61      489.80     18.85 o
   6   2   9       52.43       42.88      8.03 o
   7   2   9      748.85      667.38     38.29 o
   8   2   9     1865.36     1773.90     75.27 o
   9   2   9      354.34      343.56     29.01 o
  -9   3   9      138.20      144.61     17.25 o
  -8   3   9      146.69      132.87     13.23 o
  -7   3   9      758.82      696.82     25.84 o
  -6   3   9     1393.53     1303.16     38.73 o
  -5   3   9      899.56      869.59     28.20 o
  -4   3   9     1653.28     1470.81     63.57 o
  -3   3   9    10416.19    10400.93    237.45 o
  -2   3   9     4961.62     4841.06    113.76 o
  -1   3   9      200.73      196.11     10.81 o
   0   3   9     1950.58     2049.20     64.41 o
   1   3   9     5458.69     5735.66    161.74 o
   2   3   9     3934.53     4092.52    230.54 o
   3   3   9      279.87      250.89     12.22 o
   4   3   9     4249.38     4036.87     96.31 o
   5   3   9     1017.53      976.26     29.54 o
   6   3   9      400.59      353.46     25.39 o
   7   3   9      218.33      193.47     19.85 o
   8   3   9     1216.80     1179.69     55.25 o
   9   3   9      949.96      976.67     49.65 o
  -9   4   9      689.08      681.71     27.80 o
  -8   4   9        1.00        5.42      8.61 o
  -7   4   9      973.52      964.58     32.40 o
  -6   4   9     1856.29     1705.27     47.79 o
  -5   4   9      545.18      495.12     19.98 o
  -4   4   9        7.75        9.16      6.49 o
  -3   4   9     5334.81     4858.83    345.65 o
  -2   4   9    10350.04    10315.99    235.09 o
  -1   4   9     2420.77     2510.46     61.94 o
   0   4   9      659.42      679.16     20.73 o
   1   4   9     5936.61     6547.73    150.46 o
   2   4   9     2462.83     2432.10    203.70 o
   3   4   9      345.27      334.30     21.77 o
   4   4   9     4452.18     4039.18    142.06 o
   5   4   9     3664.78     3396.12    122.32 o
   6   4   9     1912.25     1703.66     69.79 o
   7   4   9       10.97       20.30     12.16 o
   8   4   9      290.52      275.13     24.15 o
   9   4   9     1204.68     1126.20     54.23 o
  -9   5   9      501.38      521.01     24.16 o
  -8   5   9      441.66      423.35     30.20 o
  -7   5   9      392.64      377.36     19.52 o
  -6   5   9     2173.36     2042.00     55.88 o
  -5   5   9     1307.19     1242.31     37.15 o
  -4   5   9      671.97      577.85     21.59 o
  -3   5   9      748.69      777.24     25.07 o
  -2   5   9     6588.74     5872.58    373.02 o
  -1   5   9     4023.59     4003.75     94.94 o
   0   5   9      126.98      153.25      9.06 o
   1   5   9     2503.78     2775.04     66.61 o
   2   5   9      736.78      605.12     31.33 o
   3   5   9     2056.47     2006.89     76.18 o
   4   5   9      218.23      216.94     19.74 o
   5   5   9     4327.96     4274.78    150.71 o
   6   5   9     4439.75     4222.47    149.64 o
   7   5   9      266.22      222.93     21.43 o
   8   5   9      216.89      197.60     21.09 o
   9   5   9      347.44      358.38     28.22 o
  -8   6   9      427.18      408.25     21.15 o
  -7   6   9       29.31       24.61      9.67 o
  -6   6   9     2402.21     2224.26     60.40 o
  -5   6   9     4056.60     3910.26     96.62 o
  -4   6   9      658.30      590.59     88.56 o
  -3   6   9       22.04       35.35      7.97 o
  -2   6   9     1542.73     1510.65     71.85 o
  -1   6   9     7750.13     7741.32    177.75 o
   0   6   9      531.93      518.58     24.66 o
   1   6   9     1190.09     1032.20     45.13 o
   2   6   9     4502.60     4600.36    158.52 o
   3   6   9     1696.34     1717.97     68.03 o
   4   6   9      228.39      194.88     17.98 o
   5   6   9     1565.55     1620.92     66.45 o
   6   6   9     4521.10     4357.07    153.99 o
   7   6   9     1355.29     1305.41     57.85 o
   8   6   9       51.83       45.86     14.14 o
   9   6   9      389.99      380.66     28.56 o
  -8   7   9      332.05      357.04     13.97 o
  -7   7   9      174.14      171.55      9.73 o
  -6   7   9      515.81      485.60     14.86 o
  -5   7   9     3016.56     2886.35     74.35 o
  -4   7   9     2939.94     2694.90     69.05 o
  -3   7   9       55.64       53.63      8.15 o
  -2   7   9      147.98      143.50      8.91 o
  -1   7   9     5129.76     5560.79     90.21 o
   0   7   9     2976.66     2953.87    106.21 o
   1   7   9      158.15      141.33     16.06 o
   2   7   9     8014.70     8039.40    267.78 o
   3   7   9     3083.23     2934.99    106.04 o
   4   7   9      401.68      396.04     25.56 o
   5   7   9        9.06       44.28     13.01 o
   6   7   9     1449.96     1465.91     62.32 o
   7   7   9     2144.38     1982.92     78.83 o
   8   7   9      282.87      273.49     23.75 o
   9   7   9       44.83       44.90     14.93 o
  -8   8   9      521.53      505.56     16.43 o
  -7   8   9      430.37      421.62     14.45 o
  -6   8   9        0.68        4.80      5.54 o
  -5   8   9     1210.95     1173.39     25.49 o
  -4   8   9     3774.11     3630.88     62.92 o
  -3   8   9      533.60      470.46     12.60 o
  -2   8   9      272.73      299.84     14.42 o
  -1   8   9     1198.82     1218.30     36.41 o
   0   8   9     1926.41     1926.42     74.31 o
   1   8   9      665.97      712.68     36.36 o
   2   8   9      917.76      860.28     39.98 o
   3   8   9     8253.63     8611.04    287.01 o
   4   8   9     2442.61     2308.83     86.75 o
   5   8   9       66.60       79.40     13.63 o
   6   8   9     1078.20     1019.03     47.22 o
   7   8   9     2090.04     2100.15     83.08 o
   8   8   9      572.88      612.24     36.19 o
   9   8   9        2.88        1.64     13.06 o
  -7   9   9      522.84      509.53     16.02 o
  -6   9   9      115.33      115.40      9.31 o
  -5   9   9      390.02      394.54     13.07 o
  -4   9   9     2109.17     1991.25     37.27 o
  -3   9   9     2710.11     2601.33     66.34 o
  -2   9   9      385.87      369.74     25.84 o
  -1   9   9     1562.02     1585.60     45.87 o
   0   9   9     1312.98     1320.59     39.94 o
   1   9   9      193.59      182.10     17.42 o
   2   9   9       10.93        6.67     11.31 o
   3   9   9     1862.02     1805.91     70.63 o
   4   9   9     2875.85     2875.32    105.25 o
   5   9   9      459.20      454.69     28.62 o
   6   9   9       97.54      112.54     17.36 o
   7   9   9      295.75      295.49     24.37 o
   8   9   9      719.74      728.57     39.59 o
   9   9   9      174.67      168.64     20.70 o
  -7  10   9     1026.63     1012.36     34.99 o
  -6  10   9      343.04      318.40     17.93 o
  -5  10   9        3.18        4.70      7.56 o
  -4  10   9     1007.78      968.83     31.01 o
  -3  10   9     3810.07     3606.61    131.09 o
  -2  10   9      887.97      885.05     44.22 o
  -1  10   9     1611.14     1619.61     53.07 o
   0  10   9     4320.90     3940.05    259.58 o
   1  10   9     2005.34     2053.31     57.82 o
   2  10   9      118.15      111.00     11.32 o
   3  10   9     2253.53     2164.79     82.51 o
   4  10   9     5318.73     5461.15    187.47 o
   5  10   9     1318.89     1401.38     59.32 o
   6  10   9      162.31      152.35     18.66 o
   7  10   9      251.82      309.34     24.88 o
   8  10   9      350.69      395.87     29.29 o
  -6  11   9      880.93      891.89     45.13 o
  -5  11   9        5.77        0.34     14.31 o
  -4  11   9      499.66      467.92     33.20 o
  -3  11   9      519.26      551.39     34.44 o
  -2  11   9     1270.08     1169.63     53.22 o
  -1  11   9       23.32       28.51      8.03 o
   0  11   9     2092.53     2122.59     59.40 o
   1  11   9     2254.06     2215.01     61.76 o
   2  11   9      767.48      769.75     28.67 o
   3  11   9      296.32      280.21     17.69 o
   4  11   9     1508.16     1478.90     45.87 o
   5  11   9     3391.28     3336.35     89.75 o
   6  11   9      238.34      245.73     16.72 o
   7  11   9      219.87      243.18     17.35 o
   8  11   9      473.43      558.97     42.36 o
  -5  12   9      530.31      497.89     35.74 o
  -4  12   9        3.94        5.09     14.70 o
  -3  12   9      974.31      934.14     48.01 o
  -2  12   9     1239.70     1171.04     54.40 o
  -1  12   9      678.77      582.16     35.52 o
   0  12   9     1206.02     1247.31     40.14 o
   1  12   9     4360.30     4314.87    111.23 o
   2  12   9     1638.74     1618.38     48.83 o
   3  12   9       15.79       18.53      9.45 o
   4  12   9      220.14      219.40     32.55 o
   5  12   9     1501.73     1514.34     60.34 o
   6  12   9     1210.12     1296.99     66.68 o
   7  12   9        5.56        9.44     16.46 o
  -4  13   9       52.72       70.18     18.72 o
  -3  13   9      464.18      483.58     34.38 o
  -2  13   9      513.38      546.64     35.12 o
  -1  13   9      596.12      491.39     33.20 o
   0  13   9        2.61        6.86      8.71 o
   1  13   9     2023.07     1973.25     57.33 o
   2  13   9     2778.76     2828.43     77.36 o
   3  13   9      571.03      547.80     24.55 o
   4  13   9       42.62       51.62     10.63 o
   5  13   9      336.09      321.84     30.37 o
   6  13   9      618.48      606.47     43.49 o
   7  13   9      139.61      150.09     25.96 o
  -3  14   9      404.88      417.93     32.63 o
  -2  14   9     1079.24     1072.98     53.33 o
  -1  14   9      262.87      293.68     26.30 o
   0  14   9      108.11      119.62     12.57 o
   1  14   9      321.22      315.23     19.85 o
   2  14   9     1683.48     1764.79     53.17 o
   3  14   9     1955.77     1984.05     87.60 o
   4  14   9       26.00       25.84     16.40 o
   5  14   9      403.67      435.12     36.42 o
   6  14   9      460.21      540.82     41.57 o
  -1  15   9      964.39      988.38     50.39 o
   0  15   9      133.11      119.61     18.89 o
   1  15   9        2.18        5.32     12.39 o
   2  15   9      428.33      452.42     33.71 o
   3  15   9     1430.33     1340.31     66.17 o
   4  15   9       94.91      107.00     20.36 o
  -4  -7  10      645.57      561.29     33.03 o
  -3  -7  10        0.15        5.15     12.84 o
  -2  -7  10      634.70      641.59     36.19 o
  -1  -7  10      962.40      996.63     48.01 o
   0  -7  10      291.09      251.32     22.11 o
   1  -7  10       10.35       12.05     12.10 o
  -6  -6  10        2.03        4.75     13.35 o
  -5  -6  10      427.91      432.35     29.18 o
  -4  -6  10      538.57      519.78     32.35 o
  -3  -6  10      193.19      178.65     20.08 o
  -2  -6  10      376.70      365.78     26.86 o
  -1  -6  10     1538.53     1536.54     63.40 o
   0  -6  10      972.47     1061.78     48.92 o
   1  -6  10       56.35       85.56     16.29 o
   2  -6  10      182.13      192.62     19.91 o
   3  -6  10      626.29      650.36     37.04 o
  -7  -5  10      365.26      367.59     28.50 o
  -6  -5  10       65.07       57.29     15.27 o
  -5  -5  10      310.82      361.15     27.54 o
  -4  -5  10      805.50      801.81     40.66 o
  -3  -5  10      464.86      450.50     29.35 o
  -2  -5  10        5.89        5.32     11.59 o
  -1  -5  10     1731.85     1813.20     71.20 o
   0  -5  10     1892.43     1949.15     75.44 o
   1  -5  10      882.56      914.01     43.72 o
   2  -5  10       42.80       59.10     13.57 o
   3  -5  10      629.86      640.63     35.57 o
   4  -5  10      396.49      442.90     29.38 o
  -7  -4  10      741.07      787.61     42.58 o
  -6  -4  10      187.81      198.27     21.89 o
  -5  -4  10      315.91      294.64     24.20 o
  -4  -4  10     1190.16     1190.27     52.76 o
  -3  -4  10      629.24      622.93     34.78 o
  -2  -4  10      226.07      218.80     19.17 o
  -1  -4  10      306.49      313.81     22.90 o
   0  -4  10     1544.34     1606.95     63.57 o
   1  -4  10     1805.63     1817.89     70.75 o
   2  -4  10       91.14       91.85      9.89 o
   3  -4  10      254.13      249.93     14.73 o
   4  -4  10      371.27      405.36     20.01 o
   5  -4  10      193.65      193.95     14.44 o
  -8  -3  10       79.39      107.00     19.57 o
  -7  -3  10      933.90      907.00     46.32 o
  -6  -3  10      708.96      679.82     37.78 o
  -5  -3  10        9.85       20.25     12.44 o
  -4  -3  10     2234.43     2141.04     82.17 o
  -3  -3  10     3491.33     3267.63    115.20 o
  -2  -3  10      477.16      472.61     28.45 o
  -1  -3  10       30.33       32.57     10.91 o
   0  -3  10     1588.86     1617.53     56.44 o
   1  -3  10     2016.68     2058.07     54.08 o
   2  -3  10      367.44      358.01     16.79 o
   3  -3  10      147.96      158.14     18.72 o
   4  -3  10      899.16      909.09     30.95 o
   5  -3  10      508.22      537.67     23.05 o
   6  -3  10       33.55       31.14     13.29 o
  -8  -2  10       50.39       64.53     17.98 o
  -7  -2  10      495.27      488.11     33.54 o
  -6  -2  10     1052.08     1086.38     51.75 o
  -5  -2  10      225.21      219.48     21.60 o
  -4  -2  10      379.01      339.88     24.77 o
  -3  -2  10     3196.89     3201.63    113.16 o
  -2  -2  10     3316.57     3544.12    123.00 o
  -1  -2  10      222.11      219.24     22.51 o
   0  -2  10      567.81      532.28     28.22 o
   1  -2  10     2568.22     2665.52     67.32 o
   2  -2  10     1368.05     1309.72     37.67 o
   3  -2  10      113.10      107.91     10.59 o
   4  -2  10     1425.85     1418.07     41.64 o
   5  -2  10     1097.23     1065.85     34.59 o
   6  -2  10       60.16       65.25     12.05 o
   7  -2  10        2.08       -0.68      8.23 o
  -8  -1  10       23.74       18.66     14.42 o
  -7  -1  10      526.85      588.94     36.87 o
  -6  -1  10     1053.39     1026.10     48.86 o
  -5  -1  10     1491.50     1467.72     61.87 o
  -4  -1  10       40.48       42.75     13.57 o
  -3  -1  10     1373.24     1380.34     85.14 o
  -2  -1  10     5484.50     5837.63    138.67 o
  -1  -1  10     1834.97     1780.63     66.90 o
   0  -1  10        5.49       10.46     11.42 o
   1  -1  10     1860.60     1877.16     57.49 o
   2  -1  10     2536.16     2667.01     67.22 o
   3  -1  10      282.00      270.97     14.86 o
   4  -1  10      370.79      348.18     26.30 o
   5  -1  10     2598.21     2579.23     67.90 o
   6  -1  10      765.94      722.12     27.14 o
   7  -1  10       12.82       14.18      8.48 o
  -9   0  10      309.63      285.03     27.82 o
  -8   0  10      471.78      490.77     33.82 o
  -7   0  10      217.36      231.58     23.19 o
  -6   0  10     1253.01     1357.10     59.55 o
  -5   0  10     2716.60     2640.17     97.78 o
  -4   0  10      303.00      298.74     14.04 o
  -3   0  10      685.07      459.21     22.39 o
  -2   0  10     4864.10     3282.73    112.88 o
  -1   0  10     2434.90     2369.98    179.53 o
   0   0  10        6.86       12.64      6.19 o
   1   0  10      596.47      654.22     22.15 o
   2   0  10     1419.82     1227.89    108.21 o
   3   0  10      801.73      752.97     31.47 o
   4   0  10       23.82       16.06      7.30 o
   5   0  10      964.75      886.07     29.61 o
   6   0  10     2051.40     1941.62     53.93 o
   7   0  10      312.68      287.85     16.80 o
   8   0  10       45.55       35.18     15.44 o
  -9   1  10      284.80      363.41     31.44 o
  -8   1  10      585.76      612.30     38.57 o
  -7   1  10       82.16       72.22     17.42 o
  -6   1  10     1084.43     1034.66     32.55 o
  -5   1  10     1914.44     1859.41     49.99 o
  -4   1  10     1813.87     1767.28     47.32 o
  -3   1  10       39.19       79.08     30.74 o
  -2   1  10     1521.61     1524.40     41.43 o
  -1   1  10     6800.02     7099.76    164.38 o
   0   1  10     3028.30     3202.53     81.32 o
   1   1  10     1108.65     1110.11     31.79 o
   2   1  10     3310.31     3363.84     82.02 o
   3   1  10     2253.97     2140.22     55.36 o
   4   1  10      189.22      174.05     11.49 o
   5   1  10     1323.63     1189.42     74.79 o
   6   1  10     2336.93     2151.92     57.91 o
   7   1  10     1168.19     1019.71     50.11 o
   8   1  10        4.60       11.76     13.18 o
  -9   2  10      380.65      408.31     32.97 o
  -8   2  10      561.84      597.99     38.17 o
  -7   2  10      433.92      421.68     19.72 o
  -6   2  10      606.89      550.69     21.84 o
  -5   2  10     2374.81     2326.03     60.65 o
  -4   2  10     2790.87     2715.17     68.56 o
  -3   2  10       22.04       24.32     11.57 o
  -2   2  10      158.84      176.83     11.01 o
  -1   2  10     1977.53     2052.83     52.57 o
   0   2  10     2539.06     2643.17     65.56 o
   1   2  10      217.84      236.35     12.49 o
   2   2  10     1555.84     1544.01     58.39 o
   3   2  10     3210.98     3223.95     78.74 o
   4   2  10      937.01      899.91     40.41 o
   5   2  10      324.80      290.04     14.80 o
   6   2  10     1003.73      867.30     43.72 o
   7   2  10     1970.63     1937.67     80.14 o
   8   2  10      255.70      270.83     25.05 o
  -9   3  10      195.64      203.35     15.15 o
  -8   3  10      581.70      587.20     38.26 o
  -7   3  10      991.33      913.48     31.09 o
  -6   3  10       36.75       42.97      8.82 o
  -5   3  10     1906.87     1849.33     50.24 o
  -4   3  10     5429.48     5325.61    126.56 o
  -3   3  10     2263.19     2170.23     72.98 o
  -2   3  10       13.55       13.05      6.24 o
  -1   3  10     2982.90     3083.21     75.21 o
   0   3  10     2549.53     2629.13     64.86 o
   1   3  10     1230.48     1247.85     66.08 o
   2   3  10     1312.15     1228.75     37.61 o
   3   3  10     3682.20     3698.85     88.80 o
   4   3  10     2242.41     2111.29     81.21 o
   5   3  10      224.60      191.43     19.11 o
   6   3  10      223.56      162.08     18.78 o
   7   3  10     1093.86      975.43     48.58 o
   8   3  10     1260.02     1146.10     54.97 o
  -8   4  10     1189.21     1205.87     39.01 o
  -7   4  10      505.65      500.93     21.87 o
  -6   4  10       25.30       38.52      8.86 o
  -5   4  10      157.08      155.09     11.70 o
  -4   4  10     3134.16     3036.76     76.06 o
  -3   4  10     2583.08     2596.48     65.81 o
  -2   4  10      343.32      342.74     14.77 o
  -1   4  10     1252.30     1218.57     36.79 o
   0   4  10     2365.14     2427.55     60.31 o
   1   4  10     1270.41     1305.69     38.91 o
   2   4  10      102.96      114.91      8.20 o
   3   4  10     3674.18     3598.29    127.87 o
   4   4  10     3593.08     3393.40    122.27 o
   5   4  10     1853.90     1758.63     71.31 o
   6   4  10       17.33       18.95     11.99 o
   7   4  10      528.87      469.62     30.14 o
   8   4  10      714.75      675.24     39.13 o
   9   4  10      118.22      118.93     18.21 o
  -8   5  10      696.58      652.95     32.69 o
  -7   5  10     2403.20     2255.89     63.76 o
  -6   5  10     1151.51     1056.47     34.07 o
  -5   5  10        8.53       12.54      7.55 o
  -4   5  10     1728.52     1669.07     46.06 o
  -3   5  10     3667.37     3577.29     87.53 o
  -2   5  10     1469.28     1460.74     48.32 o
  -1   5  10     1084.39     1070.17     30.65 o
   0   5  10     3741.86     3852.41     91.48 o
   1   5  10     1692.54     1659.43     65.04 o
   2   5  10      186.75      180.57     16.51 o
   3   5  10     1436.06     1268.65     53.44 o
   4   5  10     4620.03     4458.30    156.54 o
   5   5  10     2470.02     2282.99     87.77 o
   6   5  10       32.46       40.89     12.72 o
   7   5  10      408.11      351.48     26.86 o
   8   5  10      234.77      197.31     21.09 o
   9   5  10      257.98      239.50     23.64 o
  -8   6  10       72.03       91.35     12.26 o
  -7   6  10     1640.55     1560.39     46.63 o
  -6   6  10     2402.41     2321.91     62.44 o
  -5   6  10      578.61      541.68     21.88 o
  -4   6  10      182.50      165.30     11.80 o
  -3   6  10     3440.38     3367.68     83.09 o
  -2   6  10     3310.58     3312.15     81.07 o
  -1   6  10        3.12        2.20      5.34 o
   0   6  10     4558.42     4715.50    162.53 o
   1   6  10     5237.38     5187.21    177.86 o
   2   6  10     1227.64     1254.01     53.27 o
   3   6  10       49.22       36.65     12.61 o
   4   6  10     3066.27     3000.81    109.94 o
   5   6  10     3691.71     3609.27    130.18 o
   6   6  10      514.61      448.97     29.97 o
   7   6  10      326.34      289.10     25.05 o
   8   6  10      687.19      692.66     39.13 o
   9   6  10      170.90      161.01     20.02 o
  -8   7  10       12.97       15.41      6.37 o
  -7   7  10      348.69      329.11     11.63 o
  -6   7  10     1839.91     1774.31     50.76 o
  -5   7  10     1137.91     1100.56     39.98 o
  -4   7  10        5.18        1.97      6.74 o
  -3   7  10      748.64      744.82     40.75 o
  -2   7  10     3077.90     3187.53     78.69 o
  -1   7  10     1244.70     1239.41     53.05 o
   0   7  10      497.45      521.36     30.65 o
   1   7  10     5253.64     5250.77    180.12 o
   2   7  10     7878.42     7985.11    267.27 o
   3   7  10      342.92      312.74     22.96 o
   4   7  10      401.64      392.31     27.43 o
   5   7  10     2410.87     2300.63     88.51 o
   6   7  10     1390.20     1311.58     58.14 o
   7   7  10      262.08      226.66     22.06 o
   8   7  10      498.46      522.21     33.14 o
   9   7  10      634.84      701.65     39.87 o
  -7   8  10        8.15       14.00      6.15 o
  -6   8  10      940.64      906.96     21.83 o
  -5   8  10     1643.11     1629.97     32.67 o
  -4   8  10       71.14       75.07      6.52 o
  -3   8  10      602.17      557.60     14.33 o
  -2   8  10     2022.75     2053.38     79.46 o
  -1   8  10     1388.31     1478.24     61.30 o
   0   8  10        2.95        5.15     11.37 o
   1   8  10     2535.05     2591.88     96.71 o
   2   8  10     7708.08     7826.99    262.75 o
   3   8  10      512.80      556.54     32.35 o
   4   8  10       12.46        9.16     10.52 o
   5   8  10     1521.58     1539.60     64.70 o
   6   8  10      978.13      940.48     45.69 o
   7   8  10      325.01      317.83     26.30 o
   8   8  10      151.40      152.52     20.13 o
   9   8  10      696.43      775.74     42.58 o
  -7   9  10       21.14       17.11      7.48 o
  -6   9  10      129.41      125.58      8.62 o
  -5   9  10     2280.41     2253.65     42.09 o
  -4   9  10      999.17      510.89     15.54 o
  -3   9  10      416.15      367.65     26.41 o
  -2   9  10     2057.22     2040.49     80.31 o
  -1   9  10     1382.20     1357.69     40.81 o
   0   9  10      610.80      574.58     33.31 o
   1   9  10      224.46      203.65     19.74 o
   2   9  10     3196.11     3244.73    117.57 o
   3   9  10     3050.90     3082.48    112.77 o
   4   9  10      406.42      377.89     26.86 o
   5   9  10      191.85      167.96     17.93 o
   6   9  10     1337.90     1303.49     57.74 o
   7   9  10      625.52      599.57     35.01 o
   8   9  10        1.30        9.67     13.46 o
  -6  10  10      109.31      113.84     12.05 o
  -5  10  10      998.83      882.00     46.43 o
  -4  10  10      631.34      594.82     36.02 o
  -3  10  10      223.39      208.51     21.89 o
  -2  10  10     1692.11     1666.45     69.28 o
  -1  10  10     2606.09     2641.41     82.91 o
   0  10  10     2150.12     2158.53     60.28 o
   1  10  10       74.34       58.84      9.53 o
   2  10  10     1719.25     1795.10     72.33 o
   3  10  10     3939.94     4023.23    142.63 o
   4  10  10     1121.54     1117.32     50.50 o
   5  10  10      131.40      113.22     16.97 o
   6  10  10      555.62      553.54     33.08 o
   7  10  10      515.63      549.19     33.76 o
   8  10  10       60.62       77.31     16.97 o
  -6  11  10       15.42        8.71     13.74 o
  -5  11  10      410.93      370.65     30.48 o
  -4  11  10      416.00      396.15     30.37 o
  -3  11  10      423.84      388.52     29.46 o
  -2  11  10      289.83      268.80     24.49 o
  -1  11  10     1865.84     1890.11     76.74 o
   0  11  10     2468.31     2413.66     66.81 o
   1  11  10      218.37      203.56     14.93 o
   2  11  10      274.97      271.95     16.79 o
   3  11  10     1444.86     1465.17     45.83 o
   4  11  10     2191.95     2230.79     86.07 o
   5  11  10       15.69       19.17     13.80 o
   6  11  10      259.13      296.17     26.18 o
   7  11  10      749.78      786.37     41.00 o
  -5  12  10      284.26      301.14     28.28 o
  -4  12  10      695.46      667.72     40.89 o
  -3  12  10      647.95      593.75     37.27 o
  -2  12  10        7.20       29.58     15.16 o
  -1  12  10     2135.13     2041.11     82.40 o
   0  12  10     2551.96     2582.43     71.16 o
   1  12  10     1044.74     1100.14     36.99 o
   2  12  10      111.43      129.23     12.96 o
   3  12  10      375.23      407.25     21.25 o
   4  12  10      789.90      813.43     31.37 o
   5  12  10      296.29      266.40     17.27 o
   6  12  10      161.20      185.82     15.87 o
   7  12  10      975.45     1012.86     56.89 o
  -4  13  10      718.52      756.68     44.34 o
  -3  13  10      807.38      783.71     44.56 o
  -2  13  10      234.39      234.81     23.87 o
  -1  13  10      209.51      196.46     22.56 o
   0  13  10     2381.85     2507.69     69.78 o
   1  13  10     1988.86     1979.44     61.95 o
   2  13  10       76.73       79.27     11.65 o
   3  13  10      101.15      131.49     13.45 o
   4  13  10      496.78      492.99     23.87 o
   5  13  10      430.50      432.12     36.14 o
   6  13  10        1.99       -1.47     14.48 o
  -2  14  10      456.05      381.73     31.16 o
  -1  14  10        9.15        6.28     14.59 o
   0  14  10      676.70      613.09     37.72 o
   1  14  10     1885.89     1962.07     57.95 o
   2  14  10      819.75      786.21     30.62 o
   3  14  10       44.27       69.21     11.33 o
   4  14  10     1385.81     1395.44     68.88 o
   5  14  10      469.82      556.65     39.87 o
   0  15  10        7.80       15.95     14.99 o
   1  15  10      562.56      618.94     37.32 o
   2  15  10      610.10      663.31     42.30 o
   3  15  10      198.17      203.65     24.83 o
   4  15  10      682.43      670.21     44.39 o
  -4  -6  11       49.03       60.23     15.67 o
  -3  -6  11      461.72      447.22     30.99 o
  -2  -6  11     1458.80     1567.48     65.54 o
  -1  -6  11      825.88      889.58     44.28 o
   0  -6  11        1.20       16.57     11.93 o
   1  -6  11      323.09      315.96     26.30 o
  -5  -5  11      459.76      431.16     29.18 o
  -4  -5  11      127.44      118.14     17.08 o
  -3  -5  11        6.19        6.39     11.88 o
  -2  -5  11     1194.97     1220.19     54.01 o
  -1  -5  11     1343.86     1349.75     57.34 o
   0  -5  11      258.85      274.00     23.02 o
   1  -5  11      284.88      300.86     24.94 o
   2  -5  11      420.08      480.64     31.10 o
   3  -5  11      183.99      218.63     20.59 o
  -6  -4  11      284.09      292.15     25.84 o
  -5  -4  11     1475.86     1571.61     66.28 o
  -4  -4  11      612.52      566.10     33.08 o
  -3  -4  11       18.86       32.46     13.18 o
  -2  -4  11      288.52      296.51     24.15 o
  -1  -4  11     1272.08     1250.44     53.84 o
   0  -4  11     1004.50     1059.58     47.90 o
   1  -4  11        0.94       28.22     12.78 o
   2  -4  11      971.10     1015.07     46.83 o
   3  -4  11      310.66      290.63     22.96 o
   4  -4  11      136.78      162.71     13.28 o
  -7  -3  11      250.57      271.23     26.07 o
  -6  -3  11       26.71       30.93     14.25 o
  -5  -3  11     1326.03     1240.38     56.04 o
  -4  -3  11     1935.60     1870.38     74.48 o
  -3  -3  11      319.32      282.54     23.64 o
  -2  -3  11       87.20      107.79     15.95 o
  -1  -3  11     1036.09     1083.84     47.79 o
   0  -3  11     1301.05     1298.80     54.35 o
   1  -3  11      295.49      242.67     20.47 o
   2  -3  11     1038.46     1061.58     39.62 o
   3  -3  11     1265.07     1335.01     39.84 o
   4  -3  11      604.07      638.39     24.65 o
   5  -3  11        1.85        2.36      7.86 o
  -7  -2  11      389.91      394.23     29.75 o
  -6  -2  11       22.69       13.91     14.65 o
  -5  -2  11      211.73      209.59     21.83 o
  -4  -2  11     1772.68     1706.49     68.54 o
  -3  -2  11     1449.48     1405.06     58.14 o
  -2  -2  11        3.07       12.50     10.24 o
  -1  -2  11      447.84      441.00     26.30 o
   0  -2  11     1555.41     1610.12     63.23 o
   1  -2  11      162.25      196.87     12.33 o
   2  -2  11        5.57        4.78      6.42 o
   3  -2  11     1241.53     1249.84     37.55 o
   4  -2  11     1406.10     1409.09     41.88 o
   5  -2  11      157.86      167.34     13.27 o
   6  -2  11       19.96       22.25      8.99 o
  -8  -1  11      856.31      923.91     50.05 o
  -7  -1  11      906.87      939.51     48.69 o
  -6  -1  11      206.23      224.63     22.45 o
  -5  -1  11      141.87      119.55     17.42 o
  -4  -1  11      860.45      805.14     41.00 o
  -3  -1  11     3110.42     3277.30    116.22 o
  -2  -1  11      153.47      179.50     11.47 o
  -1  -1  11      381.73      403.62     25.51 o
   0  -1  11     1749.38     1732.04     67.95 o
   1  -1  11      623.71      651.56     22.67 o
   2  -1  11      109.72       97.42      9.86 o
   3  -1  11     1322.90     1270.29     37.67 o
   4  -1  11     2156.74     2162.92     58.17 o
   5  -1  11      283.29      272.38     16.12 o
   6  -1  11       35.58       34.20      9.10 o
  -8   0  11      219.63      208.51     24.77 o
  -7   0  11     1238.53     1249.65     58.59 o
  -6   0  11     1010.40     1027.45     49.14 o
  -5   0  11       20.41       23.87     12.95 o
  -4   0  11      465.03      455.08     29.29 o
  -3   0  11     3555.97     3144.58    425.11 o
  -2   0  11     1420.58     1225.26    124.25 o
  -1   0  11      158.88      155.58     10.46 o
   0   0  11     1784.03     1695.19     45.41 o
   1   0  11     1286.71     1312.11     38.14 o
   2   0  11      290.80      267.26     19.28 o
   3   0  11       25.31       31.39      7.79 o
   4   0  11     1839.96     1710.88     47.34 o
   5   0  11     1999.23     1897.62     52.40 o
   6   0  11      164.85      140.48     19.17 o
   7   0  11      132.31      141.38     19.91 o
  -8   1  11        2.06        0.06     15.33 o
  -7   1  11      914.80      892.29     47.05 o
  -6   1  11     2009.75     1978.79     79.23 o
  -5   1  11     1091.59      959.34    149.95 o
  -4   1  11      541.01      540.72     20.77 o
  -3   1  11     2193.84     2221.06     57.61 o
  -2   1  11     2813.47     2731.68     78.18 o
  -1   1  11      317.03      348.79     15.95 o
   0   1  11     1814.50     1888.90     49.67 o
   1   1  11     4455.71     4603.40    191.26 o
   2   1  11     1145.23     1130.77     33.25 o
   3   1  11      142.19      135.26     10.43 o
   4   1  11     1204.85     1097.03     44.59 o
   5   1  11     2217.08     2118.76     84.21 o
   6   1  11      927.26      961.74     48.24 o
   7   1  11       18.64       27.48     14.08 o
  -8   2  11      103.63      120.46     20.70 o
  -7   2  11      323.76      351.08     29.35 o
  -6   2  11     2159.69     2118.29     57.30 o
  -5   2  11     1207.13     1180.58     35.71 o
  -4   2  11       10.67       18.60     15.24 o
  -3   2  11      349.75      356.81     30.28 o
  -2   2  11      931.95      851.66    102.05 o
  -1   2  11     2300.45     2449.98     62.03 o
   0   2  11        4.42       -2.11      6.23 o
   1   2  11     3265.35     3329.07     81.38 o
   2   2  11     4446.78     4345.67    103.84 o
   3   2  11      519.62      509.50     21.77 o
   4   2  11      640.41      593.86     33.65 o
   5   2  11     1232.97     1056.18     49.48 o
   6   2  11     1462.64     1315.82     59.21 o
   7   2  11      125.29      120.46     18.72 o
   8   2  11      157.17      137.48     20.19 o
  -8   3  11      188.29      199.02     14.80 o
  -7   3  11       16.96       25.93      8.54 o
  -6   3  11     1402.21     1341.55     40.11 o
  -5   3  11     2877.40     2774.78     71.21 o
  -4   3  11     1318.94     1301.41     37.84 o
  -3   3  11      789.90      768.17     25.38 o
  -2   3  11     1984.35     1995.61     52.20 o
  -1   3  11     2153.97     2153.19     55.27 o
   0   3  11       30.56       36.94     12.84 o
   1   3  11     2052.69     2013.10     64.78 o
   2   3  11     4685.42     4659.04    169.97 o
   3   3  11     3164.30     3133.49    113.84 o
   4   3  11       20.81       14.93     10.35 o
   5   3  11      241.77      225.70     20.70 o
   6   3  11     1193.05     1121.73     52.20 o
   7   3  11      469.93      449.48     30.93 o
   8   3  11       27.89       26.92     14.36 o
  -8   4  11      281.98      274.32     32.32 o
  -7   4  11       15.68       23.36      9.16 o
  -6   4  11      201.21      200.36     17.16 o
  -5   4  11      975.41      989.98     31.67 o
  -4   4  11     1519.70     1454.69     41.49 o
  -3   4  11       64.36       80.86     18.46 o
  -2   4  11     2696.59     2833.64    133.41 o
  -1   4  11     2046.16     2082.27     53.64 o
   0   4  11      552.69      531.39     19.15 o
   1   4  11      273.46      291.81     22.28 o
   2   4  11     3899.99     3804.60    134.48 o
   3   4  11     4338.09     4260.81    149.58 o
   4   4  11      515.97      506.09     31.22 o
   5   4  11       15.17       24.77     11.14 o
   6   4  11      780.72      726.14     39.76 o
   7   4  11      525.97      475.55     31.61 o
   8   4  11       81.96       70.24     15.61 o
  -8   5  11     1393.89     1290.23     41.25 o
  -7   5  11      256.40      248.81     15.99 o
  -6   5  11       17.12       15.32      8.27 o
  -5   5  11     1090.15     1018.72     32.72 o
  -4   5  11     1501.57     1433.13     42.87 o
  -3   5  11      287.02      291.79     16.34 o
  -2   5  11     1568.54     1529.12     42.12 o
  -1   5  11     3981.44     4140.52     99.10 o
   0   5  11     2115.83     2058.41     77.99 o
   1   5  11       19.75       24.32     10.58 o
   2   5  11     1114.31     1077.96     48.01 o
   3   5  11     4057.26     3843.17    136.63 o
   4   5  11     2461.71     2300.01     88.28 o
   5   5  11        2.46       18.72     12.44 o
   6   5  11     1631.80     1473.88     63.40 o
   7   5  11      375.09      352.21     27.20 o
   8   5  11       71.92       67.02     15.38 o
  -8   6  11      779.04      794.40     42.10 o
  -7   6  11      692.52      653.05     26.23 o
  -6   6  11      106.83       98.28     11.61 o
  -5   6  11      563.17      571.35     42.16 o
  -4   6  11     1299.81     1221.76     70.10 o
  -3   6  11      591.11      566.63     21.39 o
  -2   6  11        3.57        4.95      6.40 o
  -1   6  11     3557.74     3637.03    129.11 o
   0   6  11     4546.36     4836.75    167.40 o
   1   6  11     1270.39     1388.77     57.57 o
   2   6  11       57.46       61.19     12.84 o
   3   6  11     1379.92     1360.55     57.91 o
   4   6  11     2105.40     1983.43     78.27 o
   5   6  11      574.33      548.79     32.29 o
   6   6  11      627.31      600.14     34.95 o
   7   6  11      824.29      830.59     43.04 o
   8   6  11      144.94      135.44     18.38 o
  -7   7  11     1226.83     1207.26     38.79 o
  -6   7  11      154.22      149.19     13.29 o
  -5   7  11      542.46      498.71     63.96 o
  -4   7  11     1269.31     1194.69     36.34 o
  -3   7  11     1371.63     1345.61     39.05 o
  -2   7  11      100.75       97.95     14.03 o
  -1   7  11     1704.67     1658.70     66.45 o
   0   7  11     6112.65     6538.14    222.37 o
   1   7  11     2057.88     2155.23     82.74 o
   2   7  11        0.56       14.70     10.86 o
   3   7  11      495.32      511.86     31.50 o
   4   7  11     1466.46     1529.25     64.41 o
   5   7  11      594.78      582.44     33.37 o
   6   7  11       13.18       13.97     12.61 o
   7   7  11      895.74      941.83     47.67 o
   8   7  11      631.22      688.53     39.42 o
  -7   8  11      774.22      824.86     21.50 o
  -6   8  11      881.60      882.39     21.62 o
  -5   8  11       55.08       66.93      7.14 o
  -4   8  11     1429.26     1334.78     39.57 o
  -3   8  11     2262.23     2217.05     85.62 o
  -2   8  11      325.09      315.34     24.66 o
  -1   8  11       76.33       72.67     15.10 o
   0   8  11     3180.06     3312.19    120.18 o
   1   8  11     4589.71     4750.67    165.93 o
   2   8  11      514.11      483.30     30.48 o
   3   8  11      972.09      930.52     44.51 o
   4   8  11     1541.72     1485.31     62.32 o
   5   8  11      528.19      545.28     33.48 o
   6   8  11        4.98        7.97     12.22 o
   7   8  11      546.92      535.05     34.04 o
   8   8  11      870.61      871.42     45.81 o
  -6   9  11     1028.16     1080.47     24.65 o
  -5   9  11      390.79      401.02     28.11 o
  -4   9  11      217.12      171.24     19.91 o
  -3   9  11     3440.91     3366.71    123.29 o
  -2   9  11     2069.21     1989.42     78.95 o
  -1   9  11       80.96       59.10     14.70 o
   0   9  11      671.17      665.23     36.87 o
   1   9  11     3925.52     4139.45    147.49 o
   2   9  11     2763.64     2796.32    104.17 o
   3   9  11        0.76       14.14     12.84 o
   4   9  11      957.24      968.53     46.94 o
   5   9  11     1525.30     1478.69     63.17 o
   6   9  11      120.81      126.96     18.32 o
   7   9  11       80.04       96.76     17.64 o
   8   9  11     1193.78     1169.12     54.74 o
  -6  10  11      395.13      431.33     31.67 o
  -5  10  11      690.64      684.23     38.63 o
  -4  10  11       24.37       20.30     14.59 o
  -3  10  11     1632.83     1568.50     66.85 o
  -2  10  11     2394.43     2493.59     96.42 o
  -1  10  11      840.20      856.27     43.89 o
   0  10  11      167.84      160.45     14.68 o
   1  10  11     1367.64     1371.47     59.66 o
   2  10  11     2326.46     2426.91     93.43 o
   3  10  11      837.71      806.61     41.68 o
   4  10  11      340.42      321.96     26.13 o
   5  10  11     1378.09     1407.94     61.30 o
   6  10  11      449.66      428.33     30.09 o
   7  10  11        1.10       -7.52     12.10 o
   8  10  11      265.05      271.23     25.11 o
  -5  11  11      305.04      369.91     30.99 o
  -4  11  11       77.34       62.49     17.31 o
  -3  11  11      220.22      239.28     24.15 o
  -2  11  11     2279.22     2253.24     89.47 o
  -1  11  11     2126.98     2121.47     84.94 o
   0  11  11       74.47       76.37     10.67 o
   1  11  11      557.62      563.42     31.13 o
   2  11  11     1355.06     1328.49     42.67 o
   3  11  11     1215.26     1258.59     56.55 o
   4  11  11       52.24       73.01     16.00 o
   5  11  11     1116.04     1055.56     49.94 o
   6  11  11     1156.88     1198.53     55.03 o
   7  11  11       88.09       71.65     16.40 o
  -4  12  11      391.71      377.55     30.09 o
  -3  12  11       24.60        4.69     14.59 o
  -2  12  11     1137.84     1073.21     52.88 o
  -1  12  11     2375.25     2422.62     95.57 o
   0  12  11      452.13      450.04     21.65 o
   1  12  11      156.28      183.34     14.31 o
   2  12  11      401.89      406.99     21.13 o
   3  12  11      644.57      614.86     26.56 o
   4  12  11       33.62       47.13     13.86 o
   5  12  11      580.03      592.20     26.69 o
   6  12  11     1264.38     1323.93     44.56 o
   7  12  11      537.75      567.93     39.93 o
  -3  13  11        5.03        3.56     15.38 o
  -2  13  11      279.73      280.84     26.64 o
  -1  13  11     1450.72     1420.04     64.19 o
   0  13  11      936.66      978.71     49.60 o
   1  13  11       47.94       47.33     10.71 o
   2  13  11      601.21      639.36     26.99 o
   3  13  11      518.21      507.63     24.17 o
   4  13  11      181.98      183.59     15.54 o
   5  13  11        5.57       17.77     10.68 o
   6  13  11      749.44      839.59     52.42 o
  -2  14  11        6.68      -12.89     14.31 o
  -1  14  11      479.31      478.89     34.38 o
   0  14  11      870.59      937.70     48.86 o
   1  14  11      286.57      289.81     18.65 o
   2  14  11      363.05      376.73     21.19 o
   3  14  11     1498.96     1473.07     68.74 o
   4  14  11      363.46      379.91     21.58 o
   5  14  11        2.05        1.92     14.82 o
   0  15  11      364.00      394.97     32.69 o
   1  15  11      288.11      279.94     25.84 o
   2  15  11        1.94        9.74     10.34 o
   3  15  11      985.36     1000.82     54.69 o
  -4  -5  12       48.96       64.98     15.44 o
  -3  -5  12      682.30      669.08     36.82 o
  -2  -5  12      709.30      772.23     40.94 o
  -1  -5  12        2.99        6.05     12.16 o
   0  -5  12      622.09      656.69     36.08 o
   1  -5  12      252.90      262.91     23.30 o
  -5  -4  12      234.03      228.25     22.85 o
  -4  -4  12        5.57       -7.92     12.33 o
  -3  -4  12      509.71      503.94     30.99 o
  -2  -4  12     1015.56     1063.53     49.37 o
  -1  -4  12      286.39      246.40     21.94 o
   0  -4  12      254.20      241.14     21.32 o
   1  -4  12     1236.07     1239.81     54.40 o
   2  -4  12      450.39      482.23     31.22 o
   3  -4  12       13.91       30.48     13.01 o
  -6  -3  12      756.47      767.65     42.81 o
  -5  -3  12      918.62      853.50     44.62 o
  -4  -3  12       73.46       95.74     17.42 o
  -3  -3  12      266.35      207.49     20.70 o
  -2  -3  12      564.13      509.71     30.60 o
  -1  -3  12      640.71      629.38     34.72 o
   0  -3  12        7.34       13.52     11.14 o
   1  -3  12      944.11      939.23     44.05 o
   2  -3  12     1388.88     1489.44     61.76 o
   3  -3  12      424.48      419.74     42.13 o
   4  -3  12        3.93        5.55      7.75 o
  -6  -2  12      197.80      212.02     23.81 o
  -5  -2  12     1479.23     1471.51     63.74 o
  -4  -2  12      410.91      370.76     27.09 o
  -3  -2  12      119.94       95.29     16.17 o
  -2  -2  12      649.85      580.86     32.46 o
  -1  -2  12      941.52      908.92     42.64 o
   0  -2  12      209.35      188.38     18.49 o
   1  -2  12      354.69      334.86     27.48 o
   2  -2  12     2181.76     2336.52     61.72 o
   3  -2  12      656.24      662.11     24.56 o
   4  -2  12       50.00       58.74     16.06 o
   5  -2  12      139.25      139.21     12.70 o
  -7  -1  12       61.45       76.06     17.93 o
  -6  -1  12       40.73       42.19     16.23 o
  -5  -1  12      922.14      930.75     45.86 o
  -4  -1  12     1280.64     1271.14     56.21 o
  -3  -1  12       29.86       44.00     13.86 o
  -2  -1  12      912.09      873.52     41.51 o
  -1  -1  12     1491.33     1512.23     60.79 o
   0  -1  12      480.08      495.48     37.47 o
   1  -1  12       31.13       55.60      8.59 o
   2  -1  12     1079.36     1163.91     35.34 o
   3  -1  12     2211.60     2293.39     60.48 o
   4  -1  12      109.97      121.14     24.57 o
   5  -1  12       86.07       79.99     11.85 o
  -7   0  12      271.98      324.33     28.33 o
  -6   0  12        1.24       32.46     15.50 o
  -5   0  12      604.06      626.72     36.99 o
  -4   0  12     1233.21     1197.40     53.39 o
  -3   0  12      625.46      628.53     34.89 o
  -2   0  12      306.09      265.66     33.65 o
  -1   0  12     1486.07     1537.36     69.56 o
   0   0  12     1406.25     1420.60     43.55 o
   1   0  12      257.17      266.08     14.34 o
   2   0  12       60.49       59.65      8.67 o
   3   0  12     2792.54     2749.96     70.38 o
   4   0  12     1655.46     1620.20     45.99 o
   5   0  12      131.08      154.62     18.72 o
   6   0  12      429.34      404.30     29.86 o
  -7   1  12      763.36      763.92     43.55 o
  -6   1  12       14.41       15.72     13.91 o
  -5   1  12      231.43      245.84     22.90 o
  -4   1  12     1043.81     1086.19     33.42 o
  -3   1  12     1214.75     1302.67     37.85 o
  -2   1  12       14.43       14.42      7.29 o
  -1   1  12     2259.46     2288.06     59.12 o
   0   1  12     2600.62     2706.87     89.35 o
   1   1  12      398.67      403.71     27.17 o
   2   1  12      234.61      228.13     13.25 o
   3   1  12      708.61      687.15     24.49 o
   4   1  12     1441.77     1380.40     59.66 o
   5   1  12      477.60      502.36     32.52 o
   6   1  12       35.49       15.16     12.61 o
  -8   2  12      287.52      315.79     27.77 o
  -7   2  12     1281.22     1368.58     62.26 o
  -6   2  12      545.44      562.76     35.80 o
  -5   2  12       41.62       46.76      9.05 o
  -4   2  12     1165.50     1161.83     36.84 o
  -3   2  12      343.04      338.93     47.42 o
  -2   2  12     1043.31     1040.39     31.59 o
  -1   2  12      509.00      488.37     19.33 o
   0   2  12     3365.19     3625.60     88.64 o
   1   2  12     3418.68     3316.24     81.53 o
   2   2  12       27.80       32.00     12.75 o
   3   2  12      336.95      338.13     25.05 o
   4   2  12     1152.51     1101.03     50.61 o
   5   2  12      730.23      668.12     37.66 o
   6   2  12        1.33        4.52     12.10 o
   7   2  12      398.82      410.57     30.03 o
  -8   3  12      104.08       91.33     19.79 o
  -7   3  12     1061.32     1039.80     39.76 o
  -6   3  12     1171.74     1200.69     63.25 o
  -5   3  12        7.18       11.56      8.00 o
  -4   3  12     1608.94     1556.94     44.06 o
  -3   3  12     1015.15      998.53     48.21 o
  -2   3  12     1033.09     1087.70     65.94 o
  -1   3  12      134.97      144.77     10.63 o
   0   3  12     2112.66     2175.75     59.69 o
   1   3  12     4679.05     5016.76    173.00 o
   2   3  12      881.57      978.65     45.30 o
   3   3  12       80.91       63.62     13.57 o
   4   3  12      311.55      329.42     25.73 o
   5   3  12      779.59      690.91     37.95 o
   6   3  12       86.75       98.74     16.80 o
   7   3  12      263.98      239.28     23.41 o
  -7   4  12      149.94      141.24     12.89 o
  -6   4  12      931.90      946.17     31.80 o
  -5   4  12      851.69      791.34     27.74 o
  -4   4  12       87.70       99.66     10.46 o
  -3   4  12     3339.89     3256.03     80.96 o
  -2   4  12     3337.02     3442.80     84.77 o
  -1   4  12      174.50      157.84     10.86 o
   0   4  12     1116.78     1147.46     49.60 o
   1   4  12     3508.16     3523.98    125.77 o
   2   4  12     3073.20     3078.35    111.97 o
   3   4  12      129.71      121.25     15.55 o
   4   4  12      810.52      716.41     37.55 o
   5   4  12      883.20      863.05     43.26 o
   6   4  12      304.28      284.86     23.81 o
   7   4  12       27.46       30.43     13.63 o
  -7   5  12       85.07       82.38     11.79 o
  -6   5  12      545.40      585.32     35.94 o
  -5   5  12      746.55      717.45     29.55 o
  -4   5  12       66.48       74.62      9.82 o
  -3   5  12     1756.77     1674.21     59.04 o
  -2   5  12     4143.23     4317.73    104.24 o
  -1   5  12      949.21      953.31     44.11 o
   0   5  12       74.48       82.79     13.29 o
   1   5  12     1232.89     1227.76     52.93 o
   2   5  12     3110.49     3004.26    110.05 o
   3   5  12     1119.22     1094.41     50.33 o
   4   5  12      390.17      360.30     26.47 o
   5   5  12     1900.25     1738.66     71.94 o
   6   5  12      522.84      483.64     32.07 o
   7   5  12        6.71       -2.54     10.52 o
   8   5  12      167.40      166.83     20.70 o
  -7   6  12       60.38       65.31     11.06 o
  -6   6  12      436.02      434.11     29.27 o
  -5   6  12      858.62      817.73     28.86 o
  -4   6  12      363.55      324.72     17.16 o
  -3   6  12      283.77      253.56     32.38 o
  -2   6  12     3334.08     3474.56    124.70 o
  -1   6  12     1991.03     1978.45     77.08 o
   0   6  12      587.47      606.53     33.65 o
   1   6  12       44.93       52.14     13.46 o
   2   6  12     1170.82     1195.36     52.99 o
   3   6  12     1885.70     1780.57     71.94 o
   4   6  12      131.59      113.39     16.40 o
   5   6  12     1596.56     1510.98     64.36 o
   6   6  12      811.24      855.53     44.56 o
   7   6  12      285.10      330.04     27.54 o
   8   6  12       18.23       12.27     12.27 o
  -7   7  12       16.30        6.26      9.42 o
  -6   7  12      461.01      456.54     21.48 o
  -5   7  12     1598.06     1541.04     45.31 o
  -4   7  12      548.12      542.12     31.33 o
  -3   7  12        1.61       -6.16     10.80 o
  -2   7  12     1246.32     1254.29     53.95 o
  -1   7  12     5377.16     5492.82    189.40 o
   0   7  12     1063.50     1173.42     52.03 o
   1   7  12      149.73      140.59     16.68 o
   2   7  12     2165.83     2130.75     82.91 o
   3   7  12      713.47      785.52     39.98 o
   4   7  12      276.92      264.78     23.19 o
   5   7  12      506.98      457.40     30.14 o
   6   7  12      920.93      829.41     43.38 o
   7   7  12      782.30      758.43     42.08 o
   8   7  12       16.04       15.04     14.59 o
  -6   8  12      153.13      157.01     13.92 o
  -5   8  12      916.14      806.33     40.77 o
  -4   8  12     1164.88     1132.59     52.03 o
  -3   8  12      290.80      260.65     22.51 o
  -2   8  12       99.98       89.52     15.95 o
  -1   8  12     2285.34     2336.20     90.15 o
   0   8  12     2867.58     2887.76    107.39 o
   1   8  12      185.17      201.78     20.70 o
   2   8  12     1254.05     1293.25     56.95 o
   3   8  12     1021.22     1144.52     52.88 o
   4   8  12      701.08      691.98     38.68 o
   5   8  12        3.29        8.65     13.18 o
   6   8  12      751.76      807.24     43.09 o
   7   8  12     2030.85     2007.97     82.00 o
  -6   9  12       20.44       13.40     14.25 o
  -5   9  12      881.80      815.49     42.25 o
  -4   9  12     1944.06     1778.87     73.24 o
  -3   9  12      615.25      601.04     34.61 o
  -2   9  12       52.26       47.05     14.31 o
  -1   9  12      473.91      469.28     31.27 o
   0   9  12     2265.20     2224.96     86.58 o
   1   9  12      732.77      784.96     41.85 o
   2   9  12       43.59       61.30     15.33 o
   3   9  12     1264.73     1231.27     55.82 o
   4   9  12      784.32      834.50     43.43 o
   5   9  12       38.44       52.88     15.33 o
   6   9  12      169.78      151.39     19.06 o
   7   9  12     1304.43     1356.03     61.70 o
  -5  10  12      100.02       89.92     17.87 o
  -4  10  12     1383.58     1419.71     63.23 o
  -3  10  12     2211.75     2143.64     86.41 o
  -2  10  12       72.46       90.48     17.87 o
  -1  10  12      189.84      171.02     20.59 o
   0  10  12     1631.12     1625.90     68.37 o
   1  10  12     1488.18     1429.94     61.87 o
   2  10  12       10.08       11.25     12.55 o
   3  10  12     1203.24     1142.26     53.22 o
   4  10  12     1447.28     1423.21     62.21 o
   5  10  12      208.69      196.92     21.72 o
   6  10  12       45.91       51.41     15.78 o
   7  10  12      409.24      397.06     30.03 o
  -5  11  12        8.77       -2.83     14.14 o
  -4  11  12      744.05      685.87     40.32 o
  -3  11  12     1804.46     1754.89     74.08 o
  -2  11  12      934.01      914.40     46.94 o
  -1  11  12       63.79       68.32     17.36 o
   0  11  12      770.25      752.32     40.94 o
   1  11  12      765.39      763.34     29.27 o
   2  11  12      277.45      260.77     23.13 o
   3  11  12      378.36      387.73     29.92 o
   4  11  12     2177.70     2190.01     86.81 o
   5  11  12     1028.42     1076.37     51.52 o
   6  11  12       51.00       55.48     16.12 o
   7  11  12      166.02      178.71     21.26 o
  -4  12  12       73.91       69.05     18.27 o
  -3  12  12      709.42      700.92     42.02 o
  -2  12  12     2006.67     2020.92     84.04 o
  -1  12  12      162.78      169.55     22.00 o
   0  12  12      500.09      486.19     33.54 o
   1  12  12      985.59      992.88     35.29 o
   2  12  12      335.75      342.87     19.89 o
   3  12  12       35.41       36.96     14.25 o
   4  12  12     1047.87     1099.56     52.71 o
   5  12  12     1692.46     1684.88     71.48 o
   6  12  12      401.25      412.16     30.54 o
  -3  13  12      277.94      285.65     27.20 o
  -2  13  12      948.98      953.20     50.28 o
  -1  13  12      569.13      485.68     33.59 o
   0  13  12       44.19       49.60     17.08 o
   1  13  12      929.03      933.56     37.64 o
   2  13  12      736.71      763.89     30.51 o
   3  13  12      286.87      264.18     17.95 o
   4  13  12      113.86      118.57     14.20 o
   5  13  12     1174.81     1234.12     43.23 o
  -1  14  12      395.19      374.83     32.01 o
   0  14  12       11.59       41.85     17.93 o
   1  14  12      699.11      664.67     40.10 o
   2  14  12     1099.83     1154.09     39.76 o
   3  14  12      378.76      382.47     25.19 o
   4  14  12        4.12        6.31      9.94 o
  -3  -4  13      375.19      379.81     27.65 o
  -2  -4  13       70.30       65.60     16.23 o
  -1  -4  13      380.50      415.83     29.24 o
   0  -4  13      951.24      958.06     46.20 o
   1  -4  13      305.20      284.74     23.24 o
  -4  -3  13      387.93      358.66     27.32 o
  -3  -3  13      436.77      430.09     29.58 o
  -2  -3  13      144.64      141.89     18.78 o
  -1  -3  13       49.33       50.90     14.42 o
   0  -3  13      955.91      902.59     43.77 o
   1  -3  13      887.67      888.16     42.41 o
   2  -3  13       91.82      114.41     16.97 o
  -5  -2  13      158.98      157.05     19.96 o
  -4  -2  13      373.45      375.29     28.90 o
  -3  -2  13     1137.09     1164.37     52.88 o
  -2  -2  13      380.49      414.08     28.11 o
  -1  -2  13       13.28       16.00     12.22 o
   0  -2  13      713.90      686.84     36.08 o
   1  -2  13     1447.28     1517.99     61.93 o
   2  -2  13      568.14      582.91     28.19 o
   3  -2  13       23.48       47.50      9.56 o
  -6  -1  13      533.48      558.29     36.82 o
  -5  -1  13      556.84      626.27     36.70 o
  -4  -1  13       17.99       10.46     13.46 o
  -3  -1  13      721.00      722.75     39.02 o
  -2  -1  13     1196.94     1236.25     53.67 o
  -1  -1  13      349.24      346.05     25.28 o
   0  -1  13       92.84       95.46     14.82 o
   1  -1  13     1101.23     1210.10     47.42 o
   2  -1  13     1692.36     1807.16     50.08 o
   3  -1  13       55.26       74.39     10.36 o
   4  -1  13      212.16      225.44     14.24 o
  -6   0  13      489.63      467.69     32.29 o
  -5   0  13      838.77      843.15     44.51 o
  -4   0  13      110.55       93.09     17.02 o
  -3   0  13      598.24      575.37     33.93 o
  -2   0  13     2112.56     2169.37     82.23 o
  -1   0  13      721.10      748.73     31.64 o
   0   0  13        5.07       12.49      7.27 o
   1   0  13      404.70      404.83     32.15 o
   2   0  13     1615.44     1621.21     45.38 o
   3   0  13      964.73      989.24     32.39 o
   4   0  13        1.15       13.80     11.65 o
   5   0  13      466.55      472.50     31.84 o
  -7   1  13        0.04        6.79     13.52 o
  -6   1  13      355.85      391.57     30.93 o
  -5   1  13      574.78      542.06     34.61 o
  -4   1  13      254.45      274.85     23.98 o
  -3   1  13       25.78       31.78     17.16 o
  -2   1  13     1750.21     1814.43     49.50 o
  -1   1  13     1988.05     2093.53     73.91 o
   0   1  13      221.83      232.17     13.67 o
   1   1  13      125.42      138.35     10.75 o
   2   1  13      727.47      750.25     25.81 o
   3   1  13     1229.37     1236.98     54.40 o
   4   1  13      105.78      110.96     16.85 o
   5   1  13      246.20      274.45     24.04 o
   6   1  13      731.96      733.15     41.74 o
  -7   2  13      134.17      160.10     22.45 o
  -6   2  13      267.70      266.93     24.71 o
  -5   2  13      486.45      494.16     32.91 o
  -4   2  13      659.29      653.77     31.16 o
  -3   2  13       83.21      102.96     10.31 o
  -2   2  13      578.06      571.74     23.33 o
  -1   2  13     3178.18     3380.41     83.86 o
   0   2  13     2124.64     2119.13     55.59 o
   1   2  13        7.61       15.72     10.75 o
   2   2  13      711.18      739.37     37.78 o
   3   2  13      598.65      605.00     33.88 o
   4   2  13      245.62      247.65     22.45 o
   5   2  13      105.73       83.87     16.17 o
   6   2  13      783.82      829.69     44.79 o
  -7   3  13      451.51      561.85     36.82 o
  -6   3  13       28.50       33.44      9.38 o
  -5   3  13      958.17     1000.09     32.93 o
  -4   3  13     1659.94     1651.29     46.67 o
  -3   3  13      161.33      161.84     18.61 o
  -2   3  13       97.15       86.33      9.76 o
  -1   3  13     1901.46     2038.73     54.03 o
   0   3  13     2211.55     2346.04     88.05 o
   1   3  13      659.55      683.10     35.40 o
   2   3  13      287.99      279.60     21.72 o
   3   3  13      755.66      751.76     38.63 o
   4   3  13      324.03      327.22     25.68 o
   5   3  13        0.82       10.07     12.33 o
   6   3  13      382.36      401.81     28.45 o
  -7   4  13      391.44      381.35     20.19 o
  -6   4  13      140.54      139.34     16.94 o
  -5   4  13      524.35      488.36     21.42 o
  -4   4  13     2168.65     2130.23     57.60 o
  -3   4  13     1449.41     1511.29     43.15 o
  -2   4  13       38.68       30.67      7.81 o
  -1   4  13      662.13      672.53     35.01 o
   0   4  13     2002.23     2057.00     79.17 o
   1   4  13     1679.10     1681.55     68.15 o
   2   4  13       26.17       27.20     12.05 o
   3   4  13     1104.84     1133.09     51.35 o
   4   4  13      927.67      812.27     41.74 o
   5   4  13      345.28      384.16     28.62 o
   6   4  13      146.98      152.69     19.85 o
   7   4  13      817.25      779.87     42.64 o
  -7   5  13      319.39      320.51     18.49 o
  -6   5  13      248.30      237.81     15.48 o
  -5   5  13       23.28       20.83      8.65 o
  -4   5  13     1349.32     1236.67     61.33 o
  -3   5  13     2851.27     2831.85     72.43 o
  -2   5  13      180.91      181.82     18.15 o
  -1   5  13       38.50       50.45     13.18 o
   0   5  13      979.41      992.67     45.36 o
   1   5  13      964.34     1019.54     46.83 o
   2   5  13      165.41      187.64     19.45 o
   3   5  13      957.80      979.16     47.05 o
   4   5  13     1530.43     1550.06     65.83 o
   5   5  13      385.77      392.76     28.62 o
   6   5  13       13.77       -4.86     10.80 o
   7   5  13      212.64      219.09     23.07 o
  -7   6  13      779.47      795.59     53.53 o
  -6   6  13      855.92      805.64     29.30 o
  -5   6  13       11.45       -1.95      9.22 o
  -4   6  13      455.00      478.78     30.31 o
  -3   6  13     2692.80     2759.73    102.76 o
  -2   6  13     1369.16     1450.75     61.08 o
  -1   6  13       52.54       67.47     14.14 o
   0   6  13      969.90      985.49     45.92 o
   1   6  13     1125.27     1119.75     50.90 o
   2   6  13      623.67      585.44     34.33 o
   3   6  13       95.12       68.94     15.10 o
   4   6  13     2144.43     2025.56     81.72 o
   5   6  13     1145.44     1080.56     51.35 o
   6   6  13       48.77       42.81     15.16 o
   7   6  13      125.08      112.26     18.61 o
  -6   7  13      942.22      902.92     44.68 o
  -5   7  13      332.98      299.05     23.36 o
  -4   7  13        4.75        5.15     11.48 o
  -3   7  13     1510.89     1531.68     64.36 o
  -2   7  13     2231.08     2264.72     87.71 o
  -1   7  13      697.83      716.58     38.12 o
   0   7  13      694.19      755.89     39.87 o
   1   7  13     1936.23     1948.81     77.42 o
   2   7  13      765.59      743.33     39.13 o
   3   7  13       55.38       66.05     15.67 o
   4   7  13      766.08      782.01     41.51 o
   5   7  13     1784.37     1816.14     75.95 o
   6   7  13      868.69      841.00     44.34 o
   7   7  13        0.48        0.74     12.95 o
  -6   8  13      762.55      696.39     38.91 o
  -5   8  13      601.29      577.63     34.61 o
  -4   8  13       76.36       67.30     15.50 o
  -3   8  13      121.60      153.65     19.00 o
  -2   8  13     1310.48     1387.13     59.44 o
  -1   8  13     2166.98     2229.71     87.37 o
   0   8  13       11.46       22.51     12.16 o
   1   8  13     1244.85     1297.95     57.80 o
   2   8  13     1917.71     1755.97     72.05 o
   3   8  13      133.09      147.94     19.40 o
   4   8  13       92.14       90.54     17.53 o
   5   8  13     1227.16     1157.30     53.67 o
   6   8  13     1695.46     1708.24     73.29 o
   7   8  13      197.79      164.96     20.87 o
  -5   9  13     1142.87     1036.11     49.65 o
  -4   9  13      309.59      281.12     24.09 o
  -3   9  13      177.86      189.00     21.26 o
  -2   9  13      663.34      676.26     38.29 o
  -1   9  13     1123.81     1107.31     51.29 o
   0   9  13      109.30      115.14     18.49 o
   1   9  13      445.28      445.02     30.37 o
   2   9  13     1247.24     1181.90     54.69 o
   3   9  13      415.26      402.03     29.92 o
   4   9  13       45.19       35.01     15.10 o
   5   9  13      324.89      312.57     27.54 o
   6   9  13     1348.59     1288.11     59.27 o
   7   9  13      511.04      492.80     34.33 o
  -5  10  13     1021.36      983.51     49.88 o
  -4  10  13     1085.52     1089.38     52.93 o
  -3  10  13        8.80       -6.39     10.97 o
  -2  10  13      504.93      496.76     33.65 o
  -1  10  13      950.64      956.25     47.67 o
   0  10  13      591.09      624.51     37.61 o
   1  10  13       47.44       64.70     15.55 o
   2  10  13     1347.28     1382.89     61.42 o
   3  10  13     2828.80     2699.50    103.66 o
   4  10  13       93.65      104.74     18.32 o
   5  10  13      145.92      149.81     20.13 o
   6  10  13      667.79      671.17     39.76 o
  -4  11  13      753.64      706.69     41.45 o
  -3  11  13      390.53      344.58     29.80 o
  -2  11  13      193.72      222.14     23.87 o
  -1  11  13      742.44      735.08     41.06 o
   0  11  13      484.10      468.77     32.97 o
   1  11  13        7.51       16.29     14.36 o
   2  11  13      434.74      423.81     31.67 o
   3  11  13     2670.25     2808.48    107.96 o
   4  11  13      990.21      981.31     49.31 o
   5  11  13        8.63        4.86     13.80 o
   6  11  13      306.14      327.89     28.39 o
  -3  12  13      663.54      729.93     43.43 o
  -2  12  13        0.46       14.08     15.55 o
  -1  12  13     1029.72     1025.76     51.18 o
   0  12  13      727.99      784.56     43.83 o
   1  12  13      162.31      172.78     14.79 o
   2  12  13      146.08      154.80     14.30 o
   3  12  13     1124.43     1110.36     54.35 o
   4  12  13     1062.45     1138.35     55.03 o
   5  12  13      208.99      197.09     22.56 o
  -2  13  13      236.01      186.00     24.20 o
  -1  13  13      339.30      328.18     29.52 o
   0  13  13      935.36      948.85     49.88 o
   1  13  13     1058.36     1003.53     50.28 o
   2  13  13       42.56       43.73     11.55 o
   3  13  13      254.15      257.59     18.42 o
   4  13  13      850.90      884.51     34.71 o
   0  14  13      942.90      941.61     50.45 o
   1  14  13     1206.26     1273.52     60.34 o
   2  14  13      118.32      139.45     19.45 o
   3  14  13       66.79       86.79     13.40 o
  -1  -3  14      961.56      922.72     45.47 o
  -4  -2  14      569.20      586.11     35.97 o
  -3  -2  14      165.61      153.15     19.51 o
  -2  -2  14        3.95       -1.13     11.31 o
  -1  -2  14      550.73      583.80     34.38 o
   0  -2  14     1051.09     1095.20     49.88 o
   1  -2  14      250.98      261.56     22.11 o
   2  -2  14      164.14      152.69     18.32 o
  -5  -1  14       65.90       89.13     18.55 o
  -4  -1  14      902.48      916.21     46.20 o
  -3  -1  14      519.11      481.72     31.67 o
  -2  -1  14       40.31       59.55     14.48 o
  -1  -1  14       52.19       54.18     14.53 o
   0  -1  14      903.53      920.51     43.49 o
   1  -1  14      869.28      883.98     42.19 o
   2  -1  14       16.35       30.89      8.94 o
   3  -1  14      405.31      443.32     28.73 o
  -5   0  14        0.30       18.15     14.70 o
  -4   0  14      663.93      658.33     37.72 o
  -3   0  14     1438.26     1492.49     63.00 o
  -2   0  14      239.86      253.13     22.34 o
  -1   0  14       57.31       59.32     13.86 o
   0   0  14      324.54      319.36     16.50 o
   1   0  14      989.02     1000.62     44.25 o
   2   0  14      434.39      466.05     29.12 o
   3   0  14      317.55      367.54     26.07 o
   4   0  14      439.97      510.79     32.86 o
  -6   1  14      320.42      319.81     27.82 o
  -5   1  14      123.49      120.29     19.45 o
  -4   1  14      103.24       96.08     17.87 o
  -3   1  14     1625.54     1605.54     66.17 o
  -2   1  14     1544.43     1650.28     71.88 o
  -1   1  14        5.07       15.22      7.67 o
   0   1  14      264.52      306.14     17.31 o
   1   1  14      704.52      770.53     38.63 o
   2   1  14      338.15      383.32     26.47 o
   3   1  14       10.42       10.29     11.14 o
   4   1  14      668.78      662.40     37.89 o
  -6   2  14      586.14      643.69     39.70 o
  -5   2  14      194.38      191.38     22.06 o
  -4   2  14        9.09       -5.99     12.89 o
  -3   2  14      405.26      452.83     19.90 o
  -2   2  14     2247.30     2396.07    119.81 o
  -1   2  14      644.44      658.54     24.19 o
   0   2  14       79.93      100.32     14.65 o
   1   2  14      804.79      839.25     40.55 o
   2   2  14      283.34      255.45     21.83 o
   3   2  14      108.14      152.92     18.04 o
   4   2  14      331.49      330.78     26.41 o
   5   2  14     1296.42     1365.87     62.15 o
  -6   3  14      985.94     1070.72     52.65 o
  -5   3  14      682.87      737.88     27.50 o
  -4   3  14      162.54      146.05     12.50 o
  -3   3  14       29.69       34.36      8.85 o
  -2   3  14     1472.76     1509.11     51.10 o
  -1   3  14     1958.25     2044.45     78.89 o
   0   3  14       47.48       55.70     13.18 o
   1   3  14     1067.87     1058.11     48.18 o
   2   3  14      627.35      686.21     36.48 o
   3   3  14      267.28      291.36     24.77 o
   4   3  14        4.35        3.85     11.14 o
   5   3  14      750.22      813.80     43.77 o
  -6   4  14      441.53      463.70     21.58 o
  -5   4  14     1490.89     1547.92     45.66 o
  -4   4  14      600.30      593.40     24.11 o
  -3   4  14       79.27       88.28     14.14 o
  -2   4  14      355.18      364.43     25.17 o
  -1   4  14      829.85      880.87     42.53 o
   0   4  14      479.41      512.60     30.60 o
   1   4  14      220.93      246.06     22.00 o
   2   4  14     1586.33     1649.37     68.26 o
   3   4  14      873.82      863.79     43.55 o
   4   4  14       67.16       47.79     14.08 o
   5   4  14      113.74      117.01     18.10 o
   6   4  14      849.70      885.85     46.32 o
  -6   5  14       50.44       74.35     15.44 o
  -5   5  14     1315.76     1314.51     40.59 o
  -4   5  14     1269.71     1254.06     54.40 o
  -3   5  14       26.09       16.17     11.37 o
  -2   5  14      514.28      552.97     31.90 o
  -1   5  14      443.90      477.19     29.75 o
   0   5  14      528.81      584.14     33.03 o
   1   5  14        1.18        2.04     11.42 o
   2   5  14     1576.94     1698.34     70.07 o
   3   5  14     1666.32     1693.42     70.13 o
   4   5  14      153.67      161.74     19.06 o
   5   5  14       38.84       38.29     13.97 o
   6   5  14      231.09      221.01     22.90 o
  -6   6  14       45.99       31.27     13.18 o
  -5   6  14      302.42      285.08     23.81 o
  -4   6  14     1524.34     1643.09     67.81 o
  -3   6  14      844.37      862.09     43.04 o
  -2   6  14       97.55      114.41     16.63 o
  -1   6  14      832.71      832.69     41.68 o
   0   6  14     1367.93     1455.56     62.15 o
   1   6  14      290.97      266.65     23.64 o
   2   6  14      299.18      300.35     25.22 o
   3   6  14     2617.55     2586.79     99.70 o
   4   6  14     1472.97     1478.86     64.53 o
   5   6  14       23.65       11.65     12.89 o
   6   6  14      202.12      184.65     21.26 o
  -6   7  14       35.78       37.04     13.74 o
  -5   7  14      104.22      118.70     17.19 o
  -4   7  14      518.51      525.15     32.52 o
  -3   7  14     1107.10     1167.71     53.33 o
  -2   7  14       89.45       89.13     15.44 o
  -1   7  14     1147.21     1170.99     53.44 o
   0   7  14     1086.09     1137.45     52.93 o
   1   7  14      341.45      339.66     26.47 o
   2   7  14        9.09       11.82     12.78 o
   3   7  14      652.06      649.40     37.61 o
   4   7  14     2014.38     1962.10     80.25 o
   5   7  14      401.48      342.88     28.50 o
   6   7  14        4.36        9.50     13.40 o
  -5   8  14        4.13        0.34     12.22 o
  -4   8  14      268.44      294.08     25.39 o
  -3   8  14      950.43      930.13     46.43 o
  -2   8  14      673.41      700.63     38.34 o
  -1   8  14      399.40      400.06     28.11 o
   0   8  14     1929.86     1930.77     78.21 o
   1   8  14      762.09      708.78     39.47 o
   2   8  14        5.97       16.34     13.01 o
   3   8  14      157.66      156.82     20.13 o
   4   8  14     1426.74     1413.31     63.28 o
   5   8  14     1003.07     1023.95     50.95 o
   6   8  14       47.97       30.60     15.61 o
  -5   9  14       87.75       94.44     17.42 o
  -4   9  14      305.74      319.81     27.15 o
  -3   9  14      484.86      533.86     34.10 o
  -2   9  14      536.53      535.56     33.42 o
  -1   9  14       47.41       69.11     15.61 o
   0   9  14      855.02      872.27     45.19 o
   1   9  14     2111.65     2075.21     83.98 o
   2   9  14      497.19      513.33     33.54 o
   3   9  14       92.01       93.71     18.21 o
   4   9  14      344.28      352.78     29.18 o
   5   9  14     1075.05     1091.19     52.71 o
   6   9  14      394.07      418.27     31.67 o
  -4  10  14       66.36       73.24     17.25 o
  -3  10  14      657.48      638.54     37.55 o
  -2  10  14      567.63      532.33     34.61 o
  -1  10  14      139.80      151.00     20.75 o
   0  10  14      176.35      177.92     21.21 o
   1  10  14     2296.82     2333.38     92.75 o
   2  10  14     1714.30     1830.05     77.08 o
   3  10  14       24.09       47.28     15.21 o
   4  10  14      136.90      149.98     20.92 o
   5  10  14      444.06      443.32     32.80 o
   6  10  14      288.57      278.41     26.41 o
  -3  11  14      343.24      380.32     30.54 o
  -2  11  14      650.22      616.14     37.66 o
  -1  11  14      215.20      197.60     23.98 o
   0  11  14       20.44       32.97     16.29 o
   1  11  14      776.36      761.43     42.98 o
   2  11  14     2222.83     2330.38     93.76 o
   3  11  14      989.20      950.99     49.54 o
   4  11  14       80.32       89.98     17.47 o
   5  11  14      354.97      325.07     28.96 o
  -2  12  14     1393.82     1404.61     65.60 o
  -1  12  14      589.07      646.00     39.25 o
   0  12  14       39.76       30.76     16.12 o
   1  12  14      133.48      106.77     20.19 o
   2  12  14      668.99      714.43     42.13 o
   3  12  14      864.46      903.21     48.81 o
   4  12  14       30.33       30.93     16.51 o
  -1  13  14     1329.60     1483.33     68.15 o
   0  13  14      476.88      540.87     37.44 o
   1  13  14        5.03       13.91     15.38 o
   2  13  14      253.60      289.31     19.12 o
   3  13  14      579.68      640.91     28.75 o
  -2  -1  15      192.78      190.81     20.75 o
  -1  -1  15      743.85      760.24     39.42 o
   0  -1  15      374.35      419.11     28.50 o
  -3   0  15       96.26       87.26     17.02 o
  -2   0  15      106.33       95.80     16.74 o
  -1   0  15      260.92      252.90     22.45 o
   2   0  15      242.96      239.90     21.26 o
  -4   1  15     1159.68     1260.96     57.63 o
  -3   1  15      632.91      660.76     37.83 o
  -2   1  15       46.62       37.89     13.52 o
   0   1  15      489.79      556.48     31.39 o
   1   1  15      223.43      259.97     21.66 o
   2   1  15      121.78      127.98     16.57 o
   3   1  15     1221.54     1355.97     59.72 o
  -5   2  15       13.88        9.78     14.19 o
  -4   2  15      500.37      515.59     33.65 o
  -3   2  15     1138.63     1145.76     52.25 o
  -2   2  15      132.00      146.75     16.34 o
  -1   2  15      266.13      296.39     23.58 o
   0   2  15      525.43      556.76     31.22 o
   1   2  15      340.32      394.63     26.69 o
   2   2  15       12.11       14.65     11.42 o
   3   2  15      444.45      453.44     30.31 o
   4   2  15     1386.43     1360.44     60.57 o
  -5   3  15       21.99       19.51     15.38 o
  -4   3  15      229.90      261.44     23.70 o
  -3   3  15      499.32      595.90     32.74 o
  -2   3  15      618.39      647.31     35.12 o
  -1   3  15       72.84       79.00     14.59 o
   0   3  15      960.98      986.40     45.69 o
   1   3  15      592.68      570.28     32.52 o
   2   3  15      127.17      121.02     17.08 o
   3   3  15        6.06       14.19     12.22 o
   4   3  15      813.63      815.78     43.32 o
  -5   4  15       56.72       74.42     14.14 o
  -4   4  15       27.26       43.43     12.55 o
  -3   4  15      381.51      396.55     27.03 o
  -2   4  15      735.12      806.95     40.10 o
  -1   4  15       57.98       50.61     13.86 o
   0   4  15      913.27      879.34     42.92 o
   1   4  15     1679.56     1741.27     70.80 o
   2   4  15      528.60      526.06     32.35 o
   3   4  15        1.08       -9.33     10.29 o
   4   4  15      257.29      286.38     25.17 o
   5   4  15      638.90      621.01     36.59 o
  -5   5  15      516.09      585.49     33.42 o
  -4   5  15       21.10       39.13     13.18 o
  -3   5  15      688.39      713.36     37.27 o
  -2   5  15      324.84      352.16     25.90 o
  -1   5  15      433.56      429.97     28.39 o
   0   5  15      123.65      129.45     17.36 o
   1   5  15     1326.72     1441.03     62.04 o
   2   5  15     1560.73     1563.24     66.68 o
   3   5  15       75.73       76.86     15.95 o
   4   5  15       63.24       66.51     15.78 o
   5   5  15      349.71      354.25     28.79 o
  -5   6  15      766.60      822.96     41.96 o
  -4   6  15      140.17      163.95     19.17 o
  -3   6  15      354.78      391.06     28.28 o
  -2   6  15      555.15      581.87     34.10 o
  -1   6  15      821.79      847.67     42.87 o
   0   6  15      152.19      173.73     19.79 o
   1   6  15      440.17      447.11     30.03 o
   2   6  15     2354.88     2310.53     89.98 o
   3   6  15      469.72      510.56     33.03 o
   4   6  15        2.64       -2.77     12.10 o
   5   6  15      122.30      130.24     19.74 o
  -5   7  15      437.61      447.56     30.31 o
  -4   7  15      434.32      436.48     30.48 o
  -3   7  15       48.67       79.91     16.23 o
  -2   7  15      888.13      925.60     46.15 o
  -1   7  15     1065.81     1149.83     52.59 o
   0   7  15      121.73      141.44     19.11 o
   1   7  15       39.10       55.31     15.16 o
   2   7  15      904.70      977.86     48.64 o
   3   7  15     1349.94     1468.85     64.87 o
   4   7  15      130.79      122.61     19.06 o
   5   7  15      108.89      123.17     19.34 o
  -4   8  15      635.75      625.19     37.04 o
  -3   8  15      168.95      199.01     21.49 o
  -2   8  15      568.80      598.39     35.74 o
  -1   8  15     2263.74     2288.19     90.65 o
   0   8  15      308.44      312.57     26.52 o
   1   8  15        1.28        5.43     13.01 o
   2   8  15      411.78      442.07     30.88 o
   3   8  15     1000.51      995.95     49.54 o
   4   8  15      651.33      650.42     39.47 o
   5   8  15       29.10       38.63     16.29 o
  -4   9  15      347.63      377.55     29.75 o
  -3   9  15      429.83      440.26     30.65 o
  -2   9  15       20.79       32.74     15.27 o
  -1   9  15     1341.25     1400.82     63.00 o
   0   9  15     1169.84     1190.38     56.10 o
   1   9  15      269.06      274.34     25.17 o
   2   9  15       22.82       38.91     15.50 o
   3   9  15      391.41      408.65     30.03 o
   4   9  15      953.02      985.66     50.33 o
   5   9  15      102.46      130.81     19.68 o
  -3  10  15      222.03      250.02     25.28 o
  -2  10  15       49.55       64.02     17.31 o
  -1  10  15      234.98      272.81     24.37 o
   0  10  15     2031.08     2023.63     83.30 o
   1  10  15     1024.36     1052.00     52.48 o
   2  10  15        9.49        9.67     15.16 o
   3  10  15      340.83      360.02     29.97 o
   4  10  15      236.44      216.15     23.92 o
  -2  11  15       98.36      112.37     19.79 o
  -1  11  15        3.49       -5.66     14.99 o
   0  11  15      754.92      793.66     44.17 o
   1  11  15     1436.07     1448.94     66.00 o
   2  11  15      223.00      246.80     25.84 o
   3  11  15      277.66      274.17     26.86 o
   4  11  15      247.68      253.70     25.73 o
  -1  12  15        7.02        6.67     14.59 o
   0  12  15       99.13       97.95     19.68 o
   1  12  15      516.55      543.59     36.31 o
   2  12  15      396.49      395.81     32.69 o
   3  12  15        4.33       15.55     16.51 o
  -1   2  16      586.77      656.01     35.06 o
   0   2  16      272.84      293.45     23.07 o
   1   2  16        5.79        4.69     11.20 o
   2   2  16      548.59      608.34     34.95 o
  -2   3  16      234.91      257.99     22.23 o
  -1   3  16     1101.87     1266.16     55.76 o
   0   3  16      432.04      505.07     31.44 o
   1   3  16       32.61       43.55     13.06 o
   2   3  16       95.93      122.49     17.47 o
  -3   4  16      275.87      304.42     23.64 o
  -2   4  16       21.63       17.81     12.72 o
  -1   4  16     1095.13     1185.75     53.33 o
   0   4  16     1405.62     1557.64     65.15 o
   1   4  16      355.78      372.46     27.15 o
   2   4  16       14.23        7.97     12.16 o
   3   4  16      439.16      515.65     33.20 o
  -4   5  16      207.28      228.42     21.26 o
  -3   5  16      399.41      462.89     29.80 o
  -2   5  16      150.75      156.88     18.72 o
  -1   5  16       59.53       36.53     13.35 o
   0   5  16     1032.45     1184.22     54.18 o
   1   5  16      989.11     1067.04     50.28 o
   2   5  16       47.28       37.78     13.91 o
   3   5  16      122.83      108.24     17.70 o
  -4   6  16      318.48      334.06     26.75 o
  -3   6  16      933.89     1102.22     51.92 o
  -2   6  16      192.72      231.92     22.06 o
  -1   6  16        0.21       -8.09     11.25 o
   0   6  16      499.15      508.41     32.80 o
   1   6  16      952.38      993.86     48.75 o
   2   6  16      269.25      267.89     23.98 o
   3   6  16       43.05       52.65     15.50 o
   4   6  16      222.43      231.08     23.02 o
  -3   7  16      725.43      799.15     42.81 o
  -2   7  16      712.29      737.96     40.44 o
  -1   7  16       49.66       62.83     15.78 o
   0   7  16      157.67      194.37     21.72 o
   1   7  16      924.24      951.05     47.90 o
   2   7  16      739.92      836.08     44.34 o
   3   7  16        2.08       15.27     12.44 o
   4   7  16      245.64      243.06     24.60 o
  -3   8  16      568.93      600.42     36.76 o
  -2   8  16     1200.72     1211.14     56.04 o
  -1   8  16      193.59      235.20     23.53 o
   0   8  16        4.66        9.44     12.16 o
   1   8  16      356.34      363.30     29.24 o
   2   8  16      745.48      773.64     42.81 o
   3   8  16      282.12      313.76     27.88 o
   4   8  16      169.70      202.91     23.64 o
  -2   9  16     1130.67     1251.18     59.04 o
  -1   9  16      730.92      784.45     43.72 o
   0   9  16       38.31       40.15     15.55 o
   1   9  16      118.77      161.01     21.26 o
   2   9  16      263.20      255.11     24.88 o
   3   9  16      273.06      279.71     25.96 o
  -2  10  16      481.63      505.19     35.52 o
  -1  10  16      927.57      978.48     50.22 o
   0  10  16      713.31      740.11     41.85 o
   1  10  16       73.80       87.77     18.95 o
   2  10  16      395.05      439.93     32.18 o
   3  10  16      267.52      248.10     25.45 o
   0  11  16      857.70      919.89     49.88 o
   1  11  16        1.87        5.66     14.42 o
   2  11  16      347.99      378.85     30.48 o
  -1   5  17      779.77      867.18     44.11 o
   0   5  17      320.59      390.10     28.84 o
   1   5  17        1.35       -6.79     11.65 o
  -1   6  17      525.71      615.24     36.42 o
   0   6  17      807.33      955.35     48.18 o
   1   6  17       39.12       62.32     15.50 o
  -1   7  17      126.78      169.26     20.81 o
   0   7  17      762.29      855.31     45.19 o
   1   7  17      383.57      422.28     31.50 o
   0   8  17      160.06      203.93     22.51 o
   1   8  17      455.67      504.17     34.50 o
 
